# Supplementary material for: A Candidate Gene Cluster for the Bioactive Natural Product Gyrophoric Acid in Lichen-Forming Fungi
Source: Microbiol Spectr. 2022 Jul 14;10(4):e00109-22. doi: 10.1128/spectrum.00109-22 (PMC9430680; doi:10.1128/spectrum.00109-22)
Supplement: Supplemental file 1 — Table S1. Download spectrum.00109-22-s0001.xlsx, XLSX file, 0.01 MB [file spectrum.00109-22-s0001.xlsx]

## Sheet: detailed_table
Supplementary Table1. Voucher information table of the Umbilicaria spp. and Dermatocarpon miniatum collected for this study.
Species	TBG number	Sample number	Collector	Date of collection	Latitude	Longitude	Altitude (m)	Biome	Locality
Umbilicaria freyi	TBG_2329	4614	Imke Schmitt	2018-07-28	42.45872	9.08313	425	Mediterranean	France, Corsica
Umbilicaria freyi	TBG_2330	6001	Imke Schmitt	2019-06-04	42.40637	8.93923	1250	Cold temperate	France, Corsica
Umbilicaria deusta	TBG_2334	6702	Imke Schmitt	2019-06-07	42.07131	9.15825	1360	Cold temperate	France, Corsica
Umbilicaria deusta	TBG_2335	6925	Imke Schmitt	2019-06-08	42.05970	9.13386	2350	Alpine	France, Corsica
Umbilicaria grisea	TBG_2336	4647	Imke Schmitt	2018-07-28	42.45872	9.08313	425	Mediterranean	France, Corsica
Umbilicaria hispanica	TBG_2322	5316	Imke Schmitt	2018-10-01	40.22384	-5.23869	1504	Cold temperate	Spain, Ávila
Umbilicaria hispanica	TBG_2337	5201	Imke Schmitt	2018-10-01	40.24949	-5.25464	2154	Alpine	Spain, Ávila
Umbilicaria subpolyphylla	TBG_2323	5593	Imke Schmitt	2019-06-02	42.46726	-9.11049	330	Mediterranean	France, Corsica
Umbilicaria subpolyphylla	TBG_2324	7324	Imke Schmitt	2019-06-09	42.23525	9.15602	1350	Cold temperate	France, Corsica
Umbilicaria spodochroa	TBG_2434	5109	Imke Schmitt	2018-09-30	40.20266	-5.23252	659	Mediterranean	Spain, Ávila
Umbilicaria spodochroa	TBG_2435	5104	Imke Schmitt	2018-09-30	40.20266	-5.23252	659	Mediterranean	Spain, Ávila
Umbilicaria phaea	TBG_1111	1636	Imke Schmitt	2016-07-27	38.08391	-120.48407	631	Mediterranean	USA, California
Umbilicaria phaea	TBG_1112	1973	Imke Schmitt	2016-07-27	38.39796	-120.16633	2036	Cold temperate	USA, California
Umbilicaria pustulata	TBG_2333	5131	Imke Schmitt	2018-09-30	40.20266	-5.23252	659	Mediterranean	Spain, Ávila
Umbilicaria pustulata	TBG_2345	5337	Imke Schmitt	2018-10-01	40.22384	-5.23869	1504	Cold temperate	Spain, Ávila
Dermatocarpon miniatum	TBG_2326	6410	Imke Schmitt	2019-06-06	42.35754	9.28842	870	Mediterranean	France, Corsica
Dermatocarpon miniatum	TBG_2331	6010	Imke Schmitt	2019-06-04	42.40637	8.93923	1250	Cold temperate	France, Corsica
