# Supplementary material for: A Candidate Gene Cluster for the Bioactive Natural Product Gyrophoric Acid in Lichen-Forming Fungi
Source: Microbiol Spectr. 2022 Jul 14;10(4):e00109-22. doi: 10.1128/spectrum.00109-22 (PMC9430680; doi:10.1128/spectrum.00109-22)
Supplement: Supplemental file 2 — Table S2. Download spectrum.00109-22-s0002.xlsx, XLSX file, 0.2 MB [file spectrum.00109-22-s0002.xlsx]

## Sheet: Sheet1
Supplementary Table 2. Dataset used for the phylogenetic analysis, along with the amino acid sequences of the PKS. The cluster ID refers to the antiSMASH cluster number.
Species	cluster ID	antiSMASH cluster & gene number	PKS group	PKS number	PKS aa sequence
Umbilicaria deusta	U_deusta_TBG_2334_21-1_FUN-007860	cl_21-1_FUN-007860	I	PKS16	MAQRHLLLFGDQTIESYPTIKHLARQSKDSLTLQTFFRRTTDALQSQIAKLNVFERTRFFSFDSILGLAEAHVQSGVNDVVVSTVLLCIAQLGSLIIHAGNDPSILESTSSYDVHILGLCTGLLPAAAAATSRSADDLLKLAPELVCISLRLALETSHRSLQLEQSTESWAVVVCGIPAARQQRAIDDFHKSHALPSGKYAYISAEADSSTTISGPPSTLALLFSSSDILSSASKVKLPICAAFHARHLSKPETSKIVGSSALLDMRPKKNAHIMSTGSSTAIAVDSLRLLLDQIIDDVLSNPLYWTKTVQAIVSSLGKTDVVLTTLGPTTVTKSLHRILETAGIKVTETGTANPPPPDNIRGGSGDIAIVGMSGRFPGGESLDEFWKSIEQGRDLHTK…
Umbilicaria deusta	U_deusta_TBG_2335_15-1_FUN-006771	cl_15-1_FUN-006771	I	PKS16	MAQRHLLLFGDQTIESYPTIKHLARQSKDSLTLQTFFRRTTDALQSQIAKLNVFERTRFFSFDSILGLAEAHVQSGVNDVVVSTVLLCIAQLGSLIIHAGNDPSILESTSSYDVHILGLCTGLLPAAAAATSRSADDLLKLAPELVCISLRLALETSHRSLQLEQSTESWAVVVCGIPAARQQRAIDDFHKSHALPSGKYAYISAEADSSTTISGPPSTLALLFSSSDILSSASKVKLPICAAFHARHLSKPETSKIVGSSALLDMRPKKNAHIMSTGSSTAIAVDSLRLLLDQIIDDVLSNPLYWTKTVQAIVSSLGKTDVVLTTLGPTTVTKSLHRILETAGIKVTETGTANPPPPDNIRGGSGDIAIVGMSGRFPGGESLDEFWKSIEQGRDLHTK…
Umbilicaria freyi	U_freyi_TBG_2329_1-3_FUN-000902	cl_1-3_FUN-000902	I	PKS16	MAQRHLLLFGDQTVESYPTIKHLARQSKDSVTLQTFFRRTTDALQSQIAKLNVFERARFFSFDSLLGLAEAHVQSGVNDVVVSTVLLCIAQLGSLIIHAGNDPSILESASSCDIHILGLCTGLLPAAAAATSKSAEDLLKLAPELVCISLRLALETSHRSVQLEQSTDSWAVVVCGIPAAEQQRAIDDFHKSHTLPSGKYAYISAEADSSTTISGPPSTLALLFSSSGILSSASKVKLPITAAFHARHLNKPETSRIVGSSALLDMRPKTNAHIMSTGSSTTITAQSLRVLLDQIIDDVLSNPLYWTKTVQAIVSSLGKSDVVLTTLGPTTVAKSLHRILETAGIKVTETGAANLPPPNNLRGGSGDVAIVGMSGRFPGGESLDEFWKSIEQGRDLHKK…
Umbilicaria grisea	U_grisea_TBG_2336_2-2_FUN-001003_CytP450	cl_2-2_FUN-001003_CytP450	I	PKS16	MVMAQRHLLLFGDQTVESYPTIKHLARQSKDSVTLQTFFRRTTDALQSQIAKLNVFERARFFSFDSLLGLAEAHVQSGVNDVVVSTVLLCIAQLGSLIIHAGNDPSILESASSYDIHILGLCTGLLPAAAAATSKSAEDLLKLAPELVCISLRLALETSHRSVQLEQSTDSWAVVVCGIPAAEQQRAIDDFHKSHTLPSGKYAYISAEADSSTTISGPPSTLALLFSSSDILSSASKVKLPITAAFHARHLSKPETSRIVGSSALLDMRPKENAHIMSTGSSTTITAQSLRLLLDQIIDDVLSNPLYWTKTVQAIVSSLGKSDVVLTTLGPTTVTKSLHRILETAGIKVTETGAADLPPPNNLRGGSGDIAIVGMSGRFPGGESLDEFWKSIEQGRDLH…
Umbilicaria hispanica	U_hispanica_TBG_2322_8-2_FUN-005710	cl_8-2_FUN-005710	I	PKS16	MVMAQRHLLLFGDQTVESYPTIKHLARQSKDSVTLQTFLRRATDALQSQIAKLNVFERARFFSFNSILGLAEAHVQSGVNDVVVSTVLLCIAQLGSLIIHAGNDPSILESTSSYDTHILGLCTGLLPAAAAATSRSADELLKLAPEVVCVSLRLALETSHRSIQLEQSTESWAVVVCGIPAAEQQKAIDHFHKSHTLPLGKYAYISAEADSSTTISGPPSTLALLFSSSDILSSASKVKLPICAAFHAPHLSKPEMSRIVGSSPLLDIHPKENAHIMSTGSSSTISAESLRLLLHQIIDDVLSNPLYWTKTVQAIVSSLDKADVILTTLGPTTVTKSLRRILETAGIKVTETGAVNLPQPDNIRGGSGDIAIIGMSGRFPGGESLDEFWKSIEQGRDLH…
Umbilicaria hispanica	U_hispanica_TBG_2337_3-4_FUN-003353	cl_3-4_FUN-003353	I	PKS16	MAQRHLLLFGDQTVESYPTIKHLARQSKDSVTLQTFLRRATDALQSQIAKLNVFERARFFSFNSILGLAEAHVQSGVNDVVVSTVLLCIAQLGSLIIHAGNDPSILESTSSYDTHILGLCTGLLPAAAAATSRSADELLKLAPEVVCVSLRLALETSHRSIQLEQSTESWAVVVCGIPAAEQQKAIDHFHKSHTLPLGKYAYISAEADSSTTISGPPSTLALLFSSSDILSSASKVKLPICAAFHAPHLSKPEMSRIVGSSPLLDIHPKENAHIMSTGSSSTISAESLRLLLHQIIDDVLSNPLYWTKTVQAIVSSLDKADVILTTLGPTTVTKSLRRILETAGIKVTETGAVNLPQPDNIRGGSGDIAIIGMSGRFPGGESLDEFWKSIEQGRDLHKK…
Umbilicaria subpolyphylla	U_subpolyphylla_TBG_2323_9-1_FUN-003775	cl_9-1_FUN-003775	I	PKS16	MARRHLLLFGDQTVEPYPTIKHLARQCKDSLTLQAFFRRTTDALQSQIATLNVFERARFFSFDSILGLAESHVQSGVNDVVVSTVLLCIAQLGCLIIHAGNDPSILDSTSSYDVHILGLCTGSLPAAAAATSRSADELLKLAPEVVCISLRLALETSNRSIQLEQSTESWAVVVCGIPAAEQQRAIDEFHKSNTLPSGKYAYISAEADSSTTISGPPSTLALLFSSSDILSSASKVKLPISAAFHARHLKKPETSKIVGSSALLDTRPKKNAHIMSTGSSKMIAAESLRLLLDQIIDDVLSSPLYWTKTVQAIVSSLGKADVVLTTLGPTTVTKSLHRILETAGIKVTETGAANLQPPDNLRGGSGDIAIVGMSGRFPGGESLDEFWKSIEQGRDLHKK…
Umbilicaria subpolyphylla	U_subpolyphylla_TBG_2324_8_1-FUN-003988	cl_8_1-FUN-003988	I	PKS16	MARRHLLLFGDQTVEPYPTIKHLARQCKDSLTLQAFFRRTTDALQSQVATLNVFERARFFSFDSILGLAESHVQSGVNDVVVSTVLLCIAQLGCLIIHAGNDPSILDSTSSYDVHILGLCTGLLPAAAAATSRSADELLKLAPEVVCISLRLALETSNRSIQLEQSTESWAVVVCGIPAAEQQRAIDEFHKSNTLPSGKYAYISAEADSSTTISGPPSTLALLFSSSGILSSASKVKLPISAAFHARHLKKPETSKIVGSSALLDTRPKKNAHIMSTGSSKMIAAESLRLLLDQIIDDVLSNPLYWTKTVQAIASSLGKADVVLTTLGPTTVTKSLHRILETAGVKVTETGAANLPPPDNLRGGSGDIAIVGMSGRFPGGESLDEFWESIEQGRDLHKK…
Umbilicaria spodochroa	U_spodochroa_TBG_2434_19-1_FUN-005797	cl_19-1_FUN-005797	I	PKS16	MAQRHLLLFGDQTVESYPTIKHLARQSKDSVTLQTFFRRTTDALQSQVARLNVFERARFFSFDSLLGLAEAHVQSGVNDVVVSTVLLCIAQLGSLIIHAGNDPSILESASSYDIHILGLCTGLLPAAAAATSKSAEDLLKLTPELVCISLRLALETSHRSVQLEQSTDSWAVVVCGIPAAEQQRAIDDFHKSHTLPSGKYAYISAEADSSTTISGPPSTLALLFSSSGILSSASKVKLPITAAFHARHLNKPETSKIVGSSALLDMRPKKNAHIMSTGSSTIITAQSLRLLLDQIIDDVLSNPLYWTKTVQAIVSSLGKSDVVLTTLGPTTVTKSLHRILETAGIKVTETGAADLPPANNLRGGSGDVAIVGMSGRFPGGESLDEFWKSIEQGRDLHKK…
Umbilicaria spodochroa	U_spodochroa_TBG_2435_22-1_FUN-006835	cl_22-1_FUN-006835	I	PKS16	MAQRHLLLFGDQTVESYPTIKHLARQSKDSVTLQTFFQRTTDALQSQIARLNVFERARFFSFDSLLGLAEAHVQSGVNDVVVSTVLLCIAQLGSLIIHAGNDPSILESASSYDIHILGLCTGLLPAAAAATSKSAEDLLKLAPELVCISLRLALETSHRSVQLEQSTDSWAVVVCGIPAAEQQRAIDDFHKSHTLPSGKYAYISAEADSSTTISGPPSTLALLFSSSGILSSASKVKLPITAAFHARHLNKPETSRIVGSSALLDMRPKKNAHIMSTGSSTTITAQSLRLLLDQIIDDVLSNPLYWTKTVQAIVSSLGKSDVVLTTLGPTTVTKSLHRILETAGIKVTETGAADLPPANNLRGGSGDVAIVGMSGRFPGGESLDEFWKSIEQGRDLHKK…
Umbilicaria pustulata	U_pustulata_TBG_2333_6-2_FUN-05391	cl_6-2_FUN-05391	I	PKS16	MAQRHLLLFGDQTVESYPTIKHLARQSKDSVTLQTFLRRATDALQSQIAKLNAFERARFFSFNSILGLAEAHVQSGVNDVVVSTVLLCIAQLGSLIIHAGNDPSILESTSSCDTHILGLCTGLLPAAAAATSRSADELLKLAPEVVCVSLRLALETSQRSIQLEQSTESWAVVVCGIPAAEQQKAIDHFHKSHTLPLGKYAYISAEADSSTTISGPPSTLALLFSSSDILSSASKVKLPICAAFHAPHLSKPEMSRIVGSSPLLDIHPKENAHIMSTGSSSTISADSLRLLLHQIIDDVLSNPLYWTKTVQAIVSSLGKADVILTTLGPTTVTKSLRRILETAGIKVTETGAVNLPQPDNIRGGSGDIAIIGMSGRFPGGESLDEFWKSIEQGRDLHKK…
Umbilicaria pustulata	U_pustulata_TBG_2345_5-1_FUN-04363	cl_5-1_FUN-04363	I	PKS16	MAQRHLLLFGDQTVESYPTIKHLARQSKDSVTLQTFLRRATDALQSQIAKLNAFERARFFSFNSILGLAEAHVQSGVNDVVVSTVLLCIAQLGSLIIHAGNDPSILESTSSCDTHILGLCTGLLPAAAAATSRSADELLKLAPEVVCVSLRLALETSHRSIQLEQSTESWAVVVCGIPAAEQQKAIDHFHKSHTLPLGKYAYISAEADSSTTISGPPSTLALLFSSSDILSSASKVKLPICAAFHAPHLSKPEMSRIVGSSPLLDIHPKENAHIMSTGSSSTISAESLRLLLHQIIDDVLSNPLYWTKTVQAIVSSVGKADVILTTLGPTTVTKSLRRILETAGIKVTETGAVNLPQPDNIRGGSGDIAIIGMSGRFPGGESLDEFWKSIEQGRDLHKK…
Umbilicaria phaea	Uphaea_ref_cold-no-train_13-2_FUN-04958-CYTP450	cl_13-2_FUN-04958-CYTP450	I	PKS16	MAQRHLLLFGDQTVESYPTIKHLARQSKDSVTLQTFFRRTTDALQSQIAKLNVFERARFFSFDSILGLAEAHVQSGVNDVVVSTVLLCIAQLGSLIIHAGNDPSILEPTSSYDIHILGLCTGLLPAAAAATSRSAEELLKLAPELVCISLRLALETSHRSIQLEQSTESWAVVVCGIPAAEQQRAIDDFHKSHTLPSGKYAYISAEADSSTTISGPPSTLALLFSSSDILSSASKVKLPITAAFHARHLSKPETSRIVGSSALLDMRPKNNAHIMSTGSATTIAAQSLRLLLDQIIDDVLSNPLYWTKTVQAVVSNLGKTDVVLTTLGPTTVTKSLRRILETAAIKVTETGAANLPPPDNLRGGSGDIAIVGMSGRFPGGESLDEFWKSIEQGRDLHKK…
Umbilicaria phaea	Uphaea_ref_warm-no-train_8-2_FUN-03654-CYTP450	cl_8-2_FUN-03654-CYTP450	I	PKS16	MAQRHLLLFGDQTVESYPTIKHLARQSKDSVSLQTFFRRTTDALQSQIAKLNVFERAKFFSFDSILGLAEAHVQSGVNDVVVSTVLLCIAQLGSLIIHAGNDPSILESTSSYDIHILGLCTGLLPAAAAATSRSAEELLKLAPELVCISLRLALETSHRSIQLEQSTESWAVVVCGIPAAEQQRAIDDFHKSHTLPSGKYAYISAEADSSTTISGPPSTLALLFSSSDILSSASKVKLPITAAFHARHLSKPETSRIVGSSALLDMRPKKNAHIMSTGSATTIAAQSLRLLLDQIIDDVLSNPLYWTKTVQAVVSSLGKTDVVLTTLGPTTVTKSLRRILETAAIKVTETGAANLPPPDNLRGGSGDIAIVGMSGRFPGGESLDEFWKSIEQGRDLHKK…
Cladonia uncialis	Cladonia_uncialis_PKS16	NA	I	PKS16	MTLPNNVVLFGDQTVDPCPIIKQLYRQSRDSLTLQALFRQSYDAVRREIATSEYSDRTLFPSFDSIQGLAEKQTERHNEAVSTVLHCIAQLGLLLIHADQDDFRLDARPSRTYLVGLCTGMLPAAALAASSSASQLLRLAPEIVLVALRLGLEANRRSAQIEASTESWASVVPGMAPQEQQEALAQFNDEFMIPTSKQAYISAESDSTATLSGPPSTLVSLFSLSDSFRKARRIKLPITAAFHAPHLRLPNVEKIIGSLSHSDEYPLRNDVVIISTRSGKPITAQSLGDALQHIILDILREPIRWSTVVEEMINNFEDQGANLTSVGPVRAADSLRQRMATAGIEILKSTELQPQQEPRTKTRSNDIAIIGYAARLPESETLEEAWKILEDGRDIPSDR…
Pseudevernia furfuracea	Pfur_cl_33-1	NA	I	PKS16	MLPAAALAFASSTTQLLELAPEVVRISVRLGLEASRRSAQIEKSHESWATLVPGIPLQEQRDILHRFHDVYPIPASKRAYISAESDSTTTISGPPSTLASLFSFSESLRNTRKISLPITAAFHAPHLGSSDTDKIIGSLSKGNEYHLRRDAVIISTSTGDQITGRSLGEALQQVVWDILREPLRWSTVTHAIAAKFRDQDAVLISAGPVRAANSLRREMTNAGVKIVDSYEMQPLQVSQSRNTSGDIAIVGVAGRLPGGETLEEIWENLEKGKDLHKEIPKDRFDVKTHCDPSGKIKNTTLTPYGCFLDRPGFFDARLFNMSPREAAQTDPAQRLLLLTTYEALEMSGYTPNGSPSSASDRIGTFFGQTLDDYREANASQNIDMYYVTGGIRAFGPGRL…
Stereocaulon alpinum	Stereocaulon_alpinum_PKS16	NA	I	PKS16	MTLPTRLVLFGDQTVDPCPIIKQLYRQSRENLTLQVFFRKTYHAVRQEVAISEKPDRLLFPSFDSILSLAEAYSQSSSPEEAVTTVLLCIAQLGLLLIQGEINDSTFEVNFSSKTYLVGLCTGMLPAAAMAVSKTTTQLLDLAPEIVRVSLRLGLEASRRSDQIEKSRESWATIVSGVAPFEQQEALDHFHQTHTMATSKTAYISALSDSAATISGPPSTLASLFSSSGPLKKARRVKLPITAAFHASHLRTSNLQRILEPVSNSHGHKLRDDIVILSTRSGEPVAARTLGEALHHIVLDILQEPLNWSNVVQSVISKLSGQEVVLASAGPVRAADSLRRQLTNAGIDVLESTEMQPLQAFQQGNGSGDIAIVGYAARLPESETLEDVWKILENGRDVH…
Umbilicaria muhlenbergii	U_muhlenbergii_FUN-01978	cl_FUN-01978	I	PKS16	MIALHPRAYQMVMAQKHLLLFGDQTVESYPTIKHLARQSKDCLTLQTFFRRTTDALQSQIAKLNVFERARFFSFDSILGLAEAHVQSGVNDVVVSTVLLCIAQLGSLIIHAGNDPSILESTSSYDVHILGLCTGLLPAAAAATSRSADELLKLAPEILEQSTESWAVVVCGIPATEQQRAIDDFHKSHTLPSGKYAYISAEADSSTTISGPPSTLALLFSSSDVLSSASKVKLPINAAFHARHLSKPETSKLIGSSPLLDMRLKKNAHIMSTGSSTIIAVDSLRLLLDQIIDDVLSSPLYWTKTVQAIVSNLGKADVVLTTLGPTTVTKSLHRILETARIKVTETGAVNLPLPDNIRGGSGDIAIIGMSGRFPGGESLDEFWKSIEQGRDLHKKNRSLW…
Cladonia borealis	Cladonia_borealis_PKS16	NA	I	PKS16	MTLPNNVILFGDQTVDPCPIIKQLYRQSRDSLTLQALFRQSYDAVRREIATLEYSDRTLFPSFNSIQGLAERQAERHNEAVSTVLHCIAQLGLLLIHADQDDSLFEARPSRTYLVGLCTGMLPAAALAASSSTSQLLRLAPDVVLVALRLGLEANRRSAQIEASTDSWASVVPGMAPQEQQAALAQFNDEFMIPTSKQAYISAESDSTVTISGPPSTLVSLFSSSDSFRKARRIKLPITAAFHAPHLRLPDVEKIIGSLSHSDEYPLRNDVVIVSTRSGKPITAQSLGDALQHIISDILREPMRWSSVVEEMINNLKDQRTILTSAGPVRAADSLRQRLASAGTEVLKSTEMQPQGEQPTKPRSSDIAIIGYAARLPESETLEEAWKLLEDGRDIPSDR…
Cladonia grayi	Cladonia_grayi_PKS16	NA	I	PKS16	MTLPNNVVLFGDQTVDPCPIIKQLYRQSRDSLTLQTLFRQSYDAVRREIATSEASDRALFPSFDSFQDLAEKQNERHNEAVSTVLLCIAQLGLLMIHVDQDDSTFDARPSRTYLVGLCTGMLPAAALAASSSTSQLLRLAPEIVLVALRLGLEANRRSAQIEASTESWASVVPGMAPQEQQEALAQFNDEFMIPTSKQAYISAESDSSATLSGPPSTLLSLFSSSDIFKKARRIKLPITAAFHAPHLRVPDVEKILGSLSHSDEYPLRNDVVIVSTRSGKPITAQSLGDALQHIIMDILREPMRWSRVVEEMINGLKDQGAILTSAGPVRAADSLRQRMASAGIEVSRSTEMQPRQEQRTKPRSSDIAIIGYAARLPESETLEEVWKILEDGRDIPSDR…
Cladonia macilenta	Cladonia_macilenta_PKS16	NA	I	PKS16	MTLPNNVILFGDQTVDPCPIIKQLYRQSRDSLTLEALFRQSYDAVRREIATLEYSDRVLFPAFNSIQGLAERQAESHNEAVSTVLHCIAQLGLLLIYADQDDSLFNASPSRTYLVGLCTGMLPAAALAASSSTSQLLRLAPDVVLMALRLGLEANRRSAQIEASTESWASVVPGMAPQEQQAALAQFNDEFMIPTSKQAYXSAESDSAATISGPPSTLVSLFSSSDSFRKARRIKLPITAAFHASHLRLPDVENIIGSLSHSDEYPLRNDVVIVSTRSGKPITAQSLGDALQHIILDILQEPMRWSSVVDEMINNLKDQHTILTSAGPVRAADSLRQRLASAGVEVLRNTEMQPQGGQPTKPRSSDIAIIGFAARLPESETLEEAWKLLEDGRDVHKKI…
Cladonia metacorallifera	Cladonia_metacorallifera_PKS16	NA	I	PKS16	MTLPNNVILFGDQTVDPCPIIKQLYRQSRDFLTLEALFRQSYDAVRREIATLEYSDRALFPAFNSIQGLAERQAERHNEAVSTVLHCIAQLGLLLIYADQDDSLFNASPSRTYLVGLCTGMLPAAALAASSSTSQLLRLAPDVVLVALRLGLEANRRSAQIEASTESWASVVPGMAPQEQQAALAQFNDEFMIPTSKQAYISAESDSTATISGPPSTLVSLFSSSDSFRKARRIKLPITAAFHAPHLRLPDVEKIIGSLSHSDEYPLRNDVVIVSTRSGKPITAQSLGDALQHIILDILQEPMRWSSVVDEMINNLKDQRTILTSAGPVRAADSLRQRLASAGIEVLKSTEMQPQGEQPTKPRSSDIAIIGFAARLPESETLEEAWKLLEDGRDVHKKI…
Cladonia rangiferina	Cladonia_rangiferina_PKS16	NA	I	PKS16	MTLPNNVVLFGDQTVDPCPIIKQLYRQSRDSLTLQAFFRQSYDAVRREIATSEYSDRALFPSFNSIQGLAEKQAERHNEAVSTVLHCIAQLGLLLIHTDQDDSLFDSRPSRTYLVGLCTGMLPAAALAASSSTGQLLRLAPEIVLVALRLGLEANRRSAQIEASTESWASVVPGMAPKEQQEALAQFNDEFMIPTSKQAYISAESDSTATLSGPPSTLVSLFSSSDSFRKARRIKLPITAAFHAPHLRLPDVEKIIGSLSHSDEYPLKNDVVIVSTRSGKPITAQSLGDALQHIILDILREPMRWSRVVEEMINSLKDQGAILTSAGPVRAADGLRQRMASAGIEVLKSTEMQPQRELRTKPRSSDIAIIGYAARLPESETLEEAWKILEDGRDIPSDR…
Umbilicaria deusta	U_deusta_TBG_2334_3-2_FUN-001647	cl_3-2_FUN-001647	I	PKS27	MAPHRVLLFGDQTVEKLPSIQDLVRVSRNSPLLRRFLQDAADVVQTEVAKLNLDTRRAFVNFDSFVTLAEENAKQDADEVVATTLMCIARLGQLLIYVENDPSILDCSNSVVHMLGLCTGLLPAAVAAVAKNTEELMKFGLEIVAIAVRLADGFTTRSKRIEGAPGSWAYTIVGVAADEAQAVIDGFHQNQDVPEHRHVFVGVSSRTWTTVFGPPSVLAKLWSYSPELGLAPKLKLAANAAVHAAHLPMLDMEQVIGQSVLLKTPVPAKARIVSSSTGLPYEASDLGALLHQMILDITQNTLRLTDTVQSIVSELKGKGGVDLIVVGPTAHTKLVQGALQDANIKVNLILHAEALAPERDLRGGCDLVAIVGMSGRFPGSENVEEFWDTLQNGQVFHKK…
Umbilicaria deusta	U_deusta_TBG_2335_4-1_FUN002796_OMT	cl_4-1_FUN002796_OMT	I	PKS27	MAPHRVLLFGDQTVEKLPSIQDLVRVSRNSPLLRRFLQDAADVVQTEVAKLNLDTRRAFVNFDSFVTLAEENAKQDADEVVATTLMCIARLGQLLIYVENDPSILDCSNSVVHMLGLCTGLLPAAVAAVAKNTEELMKFGLEIVAIAVRLADGFTTRSKRIEGAPGSWAYTIVGVAADEAQAVIDGFHQNQDVPEHRHVFVGVSSRTWTTVFGPPSVLAKLWSYSPELGLAPKLKLAANAAVHAAHLPMLDMEQVIGQSVLLKTPVPAKARIVSSSTGLPYEASDLGALLHQMILDITQNTLRLTDTVQSIVSELKGKGGVDLIVVGPTAHTKLVQGALQDANIKVNLILHAEALAPERDLRGGCDLVAIVGMSGRFPGSENVEEFWDTLQNGQVFHKK…
Umbilicaria muhlenbergii	U_muhlenbergii_30_FUN-01213	cl_30_FUN-01213	I	PKS27	MSYAENDPSILDPSDSVVHMLGLCTGLLPAAVAAVAKNTDELLKYGIEVVAIAVRLAAGITARSKRIEEAPGSWAYTIVGANAEETQAIIDRFHQNQHVPEHRHVFVAVSSHTWTTVFGPPSVLTELWSYSPELGLAPKLKLAANAAVHAAHLPMLDMENIIGQSILLKTPVSAKARIISSSTVLPYVANDLGALLHRMIPDITQNTLRLTDTVQSIISDLRGKGDVDLIVVGPTAHTKLVQGTLQDANIKVNLILHAEALTPVRELRGGSDLVAIVGMSGRFPGSDSVEEFWDTLQNGRDFHKKIPKSRFDVEAHFDPHGTLKNSMTTQYGCFLEHPGLFDSRLFNVSPREAAQMDPLQRLLLMTSYEAMETAGYTQDGSLSTDSKRIATYIAQATDD…
Pseudevernia furfuracea	Pfur_cl_2-2	NA	I	PKS27	MSSQTLLLFGDQTAERLPSIRRLTRICKTSPLLQRFFREATDVVQTEVAKLSLHRRNAFCAFDSLIDLAEKQAKQEFPDDVVSTALITIIRLGDLILYAQSNPRIFEDTETAVHSLGLCIGLLPAAVAAVSRSTEDLHTFGLEIVVISIRLMEGIRSRSQLIEAAPGTWAYTVVGAGTEDAKAILDNFHNAQNLPDHSRAFIGVASRTWTTIFGPPSTLDKLWKHSPELGLAPKLKLSAFSAVHASHWPMLDMDKIIGESSMLTTPLTSRVRIVSSSTCKPFVASDLGTLLYEMILDITQNTLRLTDTVQTIVSDLQKLGEVDLVVLGPTAHKSLVQGALREKYVNVNLISDPEPPVSAHDLRGGSDLVAIVGMSGRFPGGDNIPLSRFDLDEYFDPDG…
Cladonia grayi	Cladonia_grayi_PKS27	NA	I	PKS27	MARQCLFLFGDLTADNVPPIRNLVSLARTSHPLRRFLQESIDVIQREAAKLPPDARKHFLAFEDLITLAEENAKAEVSNGVVNTTLISVARLGELIMQVRANNDPSILGSSAVTVHMLGLCTGLIPAAAAAIANNTGDLHQYGLEMVAISVRLGHGLWARSKKIEASPGTWASSCVGATAEDIQPILDRFHEELNIPQHRHAFVGVTSRTWTTVFGPPSVLGKLWNFSPELGNAPKLKLAIDGAVHAEHLPMIDVDTIIGDSALLSTPYPSDAQVISSSTSQPYKASDLRDLLYQMTLDIAQNTLRLTETVQTLVNNISQWGKDVDLIVLGPTAHTRMVQGALTEGSINVNLMTKADAVPDPQDLRGGTEKVAIVGMSGRFPGGEDLQEFWDTLLAGAD…
Cladonia macilenta	Cladonia_macilenta_PKS27	NA	I	PKS27	MAPQRLFLFGDQTVEKVPSIRNLVKLSQNSPALQRFLQEATDVVQREVAELDTDNRKLFFAFDDLLSLAEQHAKAPDQTEVVPTTLITIVRLGELMLHVEADPAILDCSLAEVYMLGFCTGLLPAVAAVLAKTITDLHKIGLEIIAISVRLGNGIAARSRLIEATPGTWAYSIVGATAQQTQPILDKFHADKGFPVHRHAFLGVISRTWTTIFGPPSVLTELWTYSPELGLAPKLKLAANGAVHAPHLPVLDVDSIIGDSVTLAMPYPPDARIISTTTCVPYVAKDVRALLHQMILDIGQNTLRLTETVGTLVKNILSAGNEVDVIVVGPTAHTRMLQGALQESSIRTNLITEPKIVPPAEILRGGTGKVAIVGMSGRFPGSESINEFWENLQRGTDFH…
Cladonia metacorallifera	Cladonia_metacorallifera_PKS27	NA	I	PKS27	MAPQRLFLFGDQTVEKVPSIRNLVKLSKKSPALQRFLQEATDVVQREVAELDTDNRKLFFAFDDLLSLAEQNAKAPDQTEVVPTTLITIVRLGELMLHVEDDPAILDCSLAEVHMLGLCTGLLPAVAASLAKTITDLHKIGLEIIAISVRLGNGIAARSRLIEATPGTWAYSIVGATAQQTQTILDKFHAEKGYPVHRHAFLGVISRTWTTVFGPPSVLTELWTYSPELGLAPKLKLAADGAVHAPHLPVLDVDSIIGDSVTLAMPYPPDARIISTSTCVPYVAKDVRALLHQMILDIGQNTLRLTETVGALVKNILRAGNEVDVIVVGPTAHTRMLQGALQESSIRMKLITEPKIVPPAEVLRGGSGKVAIVGMSGRFPGSESINEFWENLQRGTDFH…
Cladonia rangiferina	Cladonia_rangiferina_PKS28	NA	I	PKS28	MHTTSTPTPLLLFGDQAIEKLSSIQSLVRHSKTSPIARTFLEKATDVVQLEFAQLSAEERGWEGEIHSLLGLAEENVRIEREKGEDKVNGIVATVLMCVGRIGELCVFAEEDPSILGSEFAPTHILAFCTGLLPAAVAAAARDTSEILSIGLEMIRITFRLAYALIRRMKLVEDVGGNWATTVVGVDRRKMEELLTGFHTEHNIPEPRKVAIGVEARDWLTLVGPPSSLRRLWSWSTVLDRAAKIKTDTNGAIHTEHMPTIDVEEVLHGSAILDTPLSSKAKIGRNSRKGLFAESTLGGLLREMIVEIAHKVLKLSATIEECMSTLRHHHGVKFTVIGPSTHTSTVQRSMQENGIAYQLNLHSEQQNNSLRGGSDDIAIVGMSGRFPASETVEGFWENL…
Cladonia grayi	Cladonia_grayi_PKS28	NA	I	PKS28	MHTTSTPTHLLLFGDQAIEKLSSIQSLVRHSKTSPIARTFLEKATDVVQLDFAEEDPSILGSANSPTHILAFCTGLLPAAVAAAARDTSEILSIGLEMIRITFRMAYALTRRMKLVEDVGGNWATTVVGVNRQNMEELLTGFHTEHSIPKPRKVAIGVEATDWLTLFGPPSSLRRLWSWSTVLDRAAKIKTDTNGAIHTEYMPTIDVEEVLDGSAILDTPLSSKAKIGRNSREGVFTESTLGALLREIIIEIAHKVLKLSATIEGCMSTLRHNRGVKFTVIGPSTHTSAVQRSMQENRIAYQLNQHSEQQNNSLRGGSDDIAIVGMSGRFPGSETVEGFWDNLMAGKSFIREVPKSRWDVKDFYDPTGKKKNSTTARHGSWLDRPGLFDNKLFNISPRE…
Umbilicaria deusta	U_deusta_TBG_2334_3-1_FUN-001516	cl_3-1_FUN-001516	I	Unknown	MSLLSRDVDMAVADATTILSDLHSFTFLSKDGVLSETGNCKTYRDDADGYCRADFSSALILKRLEDAVAHNDKILTVIVSSARNHCGNAMSITTSDANAQERLFKKVLRNAGLDPDDVSYIEMHGTGTQVGDKAEMGAVSKVFLPRPDGKPLPMGAIKANIGHSEEAAGMSSVLKSVLMLQKGIIPPQAGMPHAMNPNVLEILGDDSSIVIPTKSTEFKAADGKPKRVLINNFDAAASPPFPSLPNTRCFLDKTITLIFDISYLQGSNASVLIEEYKQDPARLTRQRELDARSSPVITTSAKTPLSHLTNMPYLTTAWKVHHPIRFALAAPTLQEAVSKLEAGIQRATSSTKKSAPPAVVFIFTGQGSHYAGIGGELYRTSPVFRKTADLCAAICASHQ…
Umbilicaria deusta	U_deusta_TBG_2335_4-2_FUN002927	cl_4-2_FUN002927	I	Unknown	MAVADATTILSDLHSFTFLSKDGVLSETGNCKTYRDDADGYCRADFSSALILKRLEDAVAHNDKILTVIVSSARNHCGNAMSITTSDANAQERLFKKVLRNAGLDPDDVSYIEMHGTGTQVGDKAEMGAVSKVFLPRPDGKPLPMGAIKANIGHSEEAAGMSSVLKSVLMLQKGIIPPQAGMPHAMNPNVLEILGDDSSIVIPTKSTEFKAADGKPKRVLINNFDAAASPPFPSLPNTRCFLDKTITLIFDISYLQGSNASVLIEEYKQDPARLTRQRELDARSSPVITTSAKTPLSHLTNMPYLTTAWKVHHPIRFALAAPTLQEAVSKLEAGIQRATSSTKKSAPPAVVFIFTGQGSHYAGIGGELYRTSPVFRKTADLCAAICASHQFPPFLDIIT…
Umbilicaria pustulata	U_pustulata_TBG_2345_1-2_FUN-00252	cl_1-2_FUN-00252	I	unknown	MASPSHALLFPHEHTDVLGALHDLSVRSKTRPQLRTFLASSSAVVLEQAVAVDGPERASIGPFEDLVELAERHVSPQHHNLVAEMVLLTTIQISQLLVLAEDNPSILSDTSVPVGFGIGLIAAAVAATASNADSVATLGLEGVAVAFRLAIESQRVSRNIEESDGIWARVVSSDKPEEVQQRLDKVNGTLQPLYHAYIGQVLPKSLVVFGPPSTLDALVKTSDLAQSITSTPTPFKCLMYGSHLPPVDTAKVLCVSPVHEACTIQRSLYSAHSPAGSLSAGTFGELLRLTVSEIAHKSMQVEETFRTVATALQKTGSSEVVLTTVGSTWDASVFQDILHQRDQNVRIGKISPCPKPFGYDLSSIPSDAIAVVGMSGRFPESDTLDELWRLLETGKTTHQ…
Umbilicaria phaea	Uphaea_ref_cold-no-train_5-1_FUN-02230-CYTP450	cl_5-1_FUN-02230-CYTP450	I	unknown	MSDQIDILFFGDQTVDTHAFLKSVLTRGKSNPLINSFIVKASALLREEVAQLPSLDRQSIPNFSTVQELSDRHHEGQLVNTAIESALLCISQLAHYLGFAGDNDSKDFNPSKTVIVGLCTGSLAAAAVASSPSAATLTPLALEAVRIAFRTGLHVGISARRVYQVVDNQECWSFLIPEISELEAGEAIDVFHKERAIPVSRRAYVSAVGSNVITVSGPPSTLHHLFEATNTFRGTRRIQIPVHGPYHAPHLHGDASLQKILGTHNGCESHIIDHFHPKIPLLSTTSGERFTATSTRQLLEQVLNEALNETLRFDRVLDGCVASVRRSDATTCRIVPLGPINSIHGVVSVLKKGTEASIVLENNSSFMSAKLPYNTRTPANLAESKLAIVGMAGRFPGAA…
Umbilicaria subpolyphylla	U_subpolyphylla_TBG_2323_93-1-FUN-015673	cl_93-1-FUN-015673	II	PKS13	MEEVYVFGDQTADCRAFFTKVFTRKDDVLLQSFLERASEAVRVENKSRTHPSRAVPNFNTIQELVDRYYSSELKDAAVESALVCISQFCHFIGAFEERTPSYISPNADARLVGLCTGLITATAVSSADSLTALLPLAIECVRIAFRAGAHVGKVAQQIQCEEKGQSWSTIVAADEKSAQAALDEYHTKKHISPANKLWISSSSATSVTVSGPPATKARAFEDAEFFRTHKNAQVPIFAPYHASHLHSESDIQQILRPQSEQILGSAQTRYPVCSSVTGQPFSGKTAYELIQEALREIVIQPLRWDKVLKYCASGNGTEAKVFAVGPTNLASSVVSALKASRSQVSLEDHSKWTQISAAGTQNSKRESDIAIIGYAGRFPDAADAELFWQLLEKGLDVHR…
Dermatocarpon miniatum	D_miniatum_TBG_2326_4-1_FUN-03640	cl_4-1_FUN-03640	II	PKS13	MEVYVFGDQTADCRSFLQKAVARKEDVLLNVFLEKVAFAIRDEISKRAYVQNDIPDFGTVRELADRYYKSESRDTAIESALVCLSQLTHFIGHFEEQPRTYIPSSESRPDVKLAGLCTGLIAASAVASADSLTALIPLAVEAVRVAFRTGAHVGRVAQQLECEAGPKSWSTIIAADAKAVEAALSQFHEEHGISASNRLWISAASATAVTISGPPSIKQRLLEGSEFFQKHTKVNATIYAPYHASHLHSLADIERIIRPQTREIFGAAKVLFPVCSSVSGEPIDTENPLELLEVCLSEILLEALHWDLVLRHCGSTTARDVKVHAIGPTNLSSSMVSALRASNANVTLEDQSTWLSTSTTGTKRKADSDIAIIGMAGRFPDAADHELFWQLLEQARDVH…
Dermatocarpon miniatum	D_miniatum_TBG_2331_5-1_FUN-04108	cl_5-1_FUN-04108	II	PKS13	MEVYVFGDQTADCRSFLQKAVARKEDVLLNVFLEKVAFAVRDEISKRAYVQNDIPDFGTVRELADRYYKSESRDTAIESALVCLSQLTHFIGHFEEQPRTYIPSSESRPDVKLAGLCTGLIAASAVASADSLTALIPLAVEAVRVAFRTGAHVGRVAQQLECETGQKSWSTIVAADAKAVEAALSEFHEEHGISASNRLWISAASATAVTISGPPSIKQRLLEGSEFFQKRTKVNATIYAPYHASHLHSLADIERIIRPQTREIFGAAKVLFPVCSSVSGEPIDTENPLELLEVCLSEILLEALHWDFVLRHCGSTTASDVKVHAIGPTNLSSSMVSALRASNANVTLEDQSTWLSTSTTGTKRKADSDIAIIGMAGRFPDAADHELFWQLLEQARDVH…
Cladonia borealis	Cladonia_borealis_PKS13	NA	II	PKS13	MEILLFGDQQADCQLFLRHVFHLKGNPILTSLLDRVGSALREEISRQPNRYHHKRIPRFSTVRELVERHYTSGQPNPAIESAIICLAQLSHFICYIEEQPGGYLRPSSSGSPGPQLLGACTGLVAASAIASAGSLTTLLPLAVEAVRVAFRIGSYVGDIAQRVGGPHDVLESWSTVVAVSDKKAAEIALDDYNKEYGIALSNRMWISAYSPNVITVSGPPSKRKRLLQKSAFYSRTQHVDIGVYGPYHAEHVHSAADISEILGADTREVFSQSGVHYPVYSSVTAKPITASSPVDLLEECVSEILRKPLRWDRLSKECASGSLAPIVGKCMIHSIGPSELTDSLVQSVKSMGNVQIATADAKQWLSRHSTNPSGTGKSTGSDIAIVGMAGRFPDAADIE…
Cladonia grayi	Cladonia_grayi_PKS13	NA	II	PKS13	MEILLFGDQQADCQLFLRHVFHLKGNPILTSLLDRVGSALRDEISRQPNRYHHKRIPRFSTVRELVERHYTSGQPNPAIESAIICLAQLSHFICYIDEQPGGYLRPSSSSSPGPQLLGACTGLVAASAIASAGSLTTLLPLAVEAVRIAFRIGSYIGDVAQRVGGPHDVLESWSTLVAVSDKKAAETALDDYNQEYGKALSNRMWISAYSPNVITVSGPPSKRKRLLEKSAFYSRTQHVDIGVYGPYHAEHVHSTADISEILGPDTREVFSQSSIHYPVYSSVTAKPITASSPVDLLEECVGEILRKPLRWDRLSKECASGSLAPLDAKCTIYSIGPSELTDSLIHTVKSMGNVQIATEDAKKWLSNHSSNPSGTGKSTGSDIAIIGMAGRFPDAADVE…
Cladonia macilenta	Cladonia_macilenta_PKS13	NA	II	PKS13	MQIFLFGDQNVDCHFFLKHIFCLKENLVLSSFLRRVSIALREEINCQPHRPSHEAIPIFDSVQELVERHYTSDNSDPAVESAVICLAQLSHFICLFEEVQASQPNLSSSDLLSSHLIGACTGLIAASAVASADSLITLLPLAVEAVRVAYRTGCLVRDVAGRLVGPPDAFDSWSTVVGVTDKEVAEVVLEEWNQIHGTTLSNRLWISAYAPNSITISGPLSKRCRLLAESDVFSPAQQVDVSVHGPYHASHLYTIDDVDEIIGATSQAAFGRSKVYSPVYSNVTGQPFATSSANELLKQCLFEVLCEPLRLDRLIGELSSGFVASLNCTCKIHAIGPSDLTSSLVSAVKSSGVVQVVVADHHTWLSRECKIAPSSVKILSSDIAIVGMAGRFPDAADHE…
Cladonia metacorallifera	Cladonia_metacorallifera_PKS13	NA	II	PKS13	MQIFLFGDQKADCQFFLKHIFCLKENLVLSSFLRRVSIALREEINCQPHRPYHEAIPIFDSVQELVERHYTSDKSDPAVESAVICLAQLSHFICLFEEVQASHPNLSSSDLLSSHLIGACTGLIAASAVASADSLITLLPLAVEAVRVAYRTGCLVRDVAGRLVGPPDAFDSWSTVVGVTDKEVAEVVLEEWNQIHGTTLSNRLWISAYAPNSITISGPLSKRCRLLAESDVFSPAQQVDVSVHGPYHASHLYTIDDVDEIIGATSQAAFGRSKVYSPVYSNVTGQPFATSSANELLKQCLFEVLCEPLRLDRLIGEFSSGFVASLNCTCKIHAIGPSDLTSSLVSAVKSSGVVQVVVADHHLWLSRECKIAPSSVKILSSDIAIVGMAGRFPDAADHE…
Cladonia rangiferina	Cladonia_rangiferina_PKS13	NA	II	PKS13	MEILLFGDQQADCQLFLRHVFHLKGNPILTSFLDRVGSALREEISRQPNRYHHKRIPRFSTVRELVERHYASGQPNPAIESAIICLAQLSHFICYIEELPGGYLRPSSSGSPSPQLLGACTGLIAASAIASAGSLTTLLPLAVEAVRVAFRIGSYVGDIAQRVGGPHDVLESWSTIVAVSDKKAAEIALDDYNKEYGIALSNRMWISAYSPNVITVSGPPSKRKRLLEKSAFYSRTQHVDIGVYGPYHAEHVHSAADISEILGADTREVFSQSRIHYPVYSSVTAKPITASSPVDLLEECVSEILRKPLRWDRLSKECASGSLAPVDGKCMIHSIGPSELTDSLIHIVKSTGNVQITTADAKKWLSRHSSNPSGTGKSTGSDIAIVGMAGRFPDAADIE…
Umbilicaria grisea	U_grisea_TBG_2336_6-1_FUN-003166_KS-AT	cl_6-1_FUN-003166_KS-AT	II	PKS14	SRDVVTISGPPATIKALFLESEYFRQRKTLPLDIFGPFHASHLYSEVDVEEIVQPIAETSVKLASPPTRVISGITETSRPDAGIDQLLRQFVGDILIRPLSFDHLLTAVVSEARASGREKCQISSVGPSTALSSLVSALRAGTELEVNIGEQLGLTSLATDPSGTSVKIAVVGMSGRFPNADNLEALWSLLEQGLDVHRRVPPDRFDIDAHYDPMGKRKNTSHTPYGCFIEEPGLFDPRFFNMSPREAYQTDPMGRLALVTAYEALEMSGFMPNRTTSSMLDRIGTFYGQTSDDWRQVNAAQKIDTYYIPGTIRAFASGRINYHFKFRGPSYNVDTACSSSFAAIQLACTSLQAKECDTAVAGGLNVMTTPDLFAGLSRAQFLSKTGPCKTFDDTADGF…
Umbilicaria subpolyphylla	U_grisea_TBG_2336_6-1_FUN-003167_PT-ACP-TE	cl_6-1_FUN-003167_PT-ACP-TE	II	PKS14	VNNSAEYIPMNVRQLEILKPLIAWGRVAKERQVVRITATAERPLRLVKISYNSLSRDGSVGDLHASCTIEYGDTNSWLEDWSRLAYLFRSRIDVLAQGADVGKYKKVSCGQAYEAFSSLVQYDKKYHGMKEVILDSENFEATSLIEFRATESDGDFEANPYWIDNITHLSGFVLNGSDAGDSRDQVYISHGWKSLQMMRPLSARRSYRNHVKMHRGPKQTMVGDVYVFDGEDMVALVTGVKFQAIPRSLLNKLLPPTNGAAAYPKAQAFSPTNTIASHPNAGHSKIEKESAPVLIETRYGPAISISHSQHGNGFVSTDFMSIICEELGLEPSELPDGAAFADVGLDSLMSLTITGRLREELGIDVPTSLFVDNATIGEAKSAILALDDDKSNGNASTGS…
Umbilicaria spodochroa	U_spodochroa_TBG_2434_4-3_FUN-002296	cl_4-3_FUN-002296	II	PKS14	MAEAFTVLLFGDETGDFRESLQKLCERQKGVIFLHFIDRLNDVLRDEARRQPRHVKNQIPPFTDILDLVKQYQDSASRNPILETTLACICQLGSVISFFDDHPSQNIVPSNTVLVGLCTGLLAAAAVSASQSVLDLAANALKIVRVAFRVGVKVNEAAQRLSTLYDVQVNQSWSRLVMGAQKEASIAEVTQFNERKGLPRASHAYISSNSRDVVTISGPPATIKALFLESEYFRQRKTLPLDIFGPFHASHLYSEVDVEEIVQPIAETSVKLASPPTRVISGITETARLDVGMDQLLRQFVGDILIRPLSFDHILTAVVLEVRDSGREKCQISSVGPSTALSSLVSALRAGTEVEVSVGEQLGLTRLATDPSGTSVKIAIVGISGRFPNADNLENLWSL…
Umbilicaria spodochroa	U_spodochroa_TBG_2435_3-1_FUN-001366	cl_3-1_FUN-001366	II	PKS14	MAAPLSLYLFGDQTTQSREDLRPLLLVGGNPILTAFIDQATLSLRKEIQSLSWAQRERFPSFSSLLDVLAIDASKPLHPALQLALSSVHHFALFLCQRSSELKSSNSADVSYAFGFGTGLLAAVAVSCCPRPDQLLPVALETVLISFRIGLLAADIGEQIVINKTSPAPWRVKIETDKSELVLHQLEEFCTRKNLPTWSKPYVCSVSHDATLLSGIPTLLSEFVDTYHLSSSNLPVYAPFHAAHLFSDNDVERIVQSFSPTLTDVASKFTLLSHVDGKAATPRTLLAYLAIAVKAILQEHLASDDILRCIEGTVQPELAHNCTVISIGSTSGSKLAAMIQDNGISTGTVTYVDDKAILDGLATSDRAKQPKIAITGFSGRFPEAENIHQFWDVLRGGVD…
Umbilicaria spodochroa	U_spodochroa_TBG_2435_4-1_FUN-001838	cl_4-1_FUN-001838	II	PKS14	MGAQKEASIAEVTQFNERKGLPRASHAYISSNSRDVVTISGPPATIKALFLESEYFRQRKTVPLDIFGPFHASHLYSEVDVEEIVQPIAEMSAKLASPPTRVISGITETTRLDVGMDQLLRQFVGDILIRPLSFDHILTAVVSEVRGSGREKCQISSVGPSTALSSLVSALRAGTEVEVSVGEQLGLTRLATDPSGTSVKIAVVGMSGRFPNADNLESLWSLLEQGLDVHRRVPPDRFDIDAHYDPMGKRKNTSHTPYGCFIEEPGLFDPRFFNMSPREAYQTDPMGRLALVTAYEALEMSGFMPNRTPSSMLDRIGTFYGQTSDDWRQVNAAQKIDTYYIPGTIRAFASGRINYHFKFKGPSYNVDTACSSSFAAIQLACTSLQAKECDTAVAGGLNI…
Cladonia uncialis	Cladonia_uncialis_PKS14	NA	II	PKS14	MAEAFQVLLFGDETGDFQDPLRKLCERQKGVLFLHFIDRLNQVLHDELRRHPRHAKKQIPPFTDVLDLVKQYQDSASRNQILETTLACICQLGSIISFYDDHPAQHVVPSNTVLVGFCTGLLAAVAVSASQSTLDLVDNALNIVRVAFRIGVKVNDAAQRLSTEVNQRWSRLVLGAQKEASIAEVRHFNEKKALPRASHAYVSSSSREVVTISGPPATLKALFSESEYFRERKTRPLDIFGPFHASHLYSDVGIEEVLQPMTETDVNLSSPPSRVISGTTDTSLPDVGLDQLLRQVVGDILVRPLSFDNVLTAVVSEARASGRKKCRISSIGPSNAVSSLASILRAETELEVSVGDPFGPTKLVKDASGTSGKIAVVGMSGRFPNADNLESLWSLLEQG…
Pseudevernia furfuracea	Pfur_cl_69_1	NA	II	PKS14	MAEAFQVLLFGDETGDFRELLQKLCERQKGINFSHFINRLNEILRDEVRRQPRYVKKFIPPFTDVLDLVTQYQDSTSRNQILETTLAFICQLGSVISFFDDHPSQYIVPSNTVLVGLCTGLLAATAVSASHSVLDLVTNALRIVRVAFRIGVKVNDAAQCLSAHDVQVNQSWSRLVVGVQKEASIAEIEQFNERKALPRTSHAYISSTSRETVTISGPPATLEALFQESEYFRPRKTVPFDIFGPFHASHLYSDVDVEDVVRPITETNVKLASRSMRVISGVTEMSLRDVSMDQVVRQVVGAILVRPLSFDHVLSAVVSEARDSGREKCKISSVGPSNASSSLLSALKAGTEVEVSVGEQLGPTKTASDPSGTSVKIAVVGMSGRFPNADNLESLWSLL…
Cladonia borealis	Cladonia_borealis_PKS14	NA	II	PKS14	MAEAFQVLLFGDETGDFQGPLQKLCERQKGVLLVHFFDRVNQVLLDEVRRQPRHVKKQFPPFTDVLDLVKQYQDSGSRNPILETIFACICQLGSIFSHFDDHPAQQFVPANAVLVGLCTGLLAAAAVSASQSALELIDNALHIVRVAFRIGIKVNNTARRLSIEVNQRWSRLVLGAQKEASIAEIRQFNKIKAYPRASHAYVSSSSRDVVTISGPPATLKALLIESEYFRERKTVPLDIFGPFHASHLYSDVDIEEVLQPMSKTNFNLPSSTFRIVSGTKEMSIPNVGLDQLLRQVVRDILVRPLSFDNVLTAVVSEARNSGRDKCKISSVGPSNALSSLVSTLRAETKLGVNVGEQFGTKNLIHDLSGTSGKIAVVGMSGRFPNADNLESLWSLLEQG…
Cladonia grayi	Cladonia_grayi_PKS14	NA	II	PKS14	MAEELQLLLFGDETGDFRGPLQKLCERQHGILLSRFIDGLNVLLHDEVRRQRRHVKKQIPLFRDIFDLVRKYQDSDSQNQILKTPLSCIFQLGSVIRFFDDHPSQPFVPANTISVGLCTGLLAAAAVSASQSALGLIENALNAVRVAFRIGITVNNAAQRLSTDVNQSWSRLVVGVQNEACNAEIRQFNERKSFPRACHAYISSSSADTVTVSGPPAITKALFSESDYLRQRKTVALDIFGPFHAPHLYSDVDVEEILQPIAETKVDQLSQSFRVLGWSAETSPPDVGLDQLLRQVVGDILVRPLSFDNVIATVISKARDSGGEKCKISSIGPSSALSSLSSSLRTETELEVSVGEQIGSTKSTYERRTRSQKIAIVGMSGRFPNADSIERLWNLLEQG…
Umbilicaria deusta	U_deusta_TBG_2334_17-1_FUN-006824	cl_17-1_FUN-006824	II	PKS15	MDILFFGDQTVDTHAFLKSVLTRGKSNTLVTSFVVKASAALREEVAQLPSLDRQSIPNFSTIQELSDRHYEGQLVNTAIESALLCISQLAHYLGFAGDNNSTDLDPSRTVIVGLCTGSLAAAAVASSPSAATLTPLAVEAVRIAFRTGLHVGISARRVYQVVDNQECWSFLVPEISELEAGEAIDDFHKEKAIPVSRRAYVSAVGSNVITVSGPPSTLQHLFEATSAFRSTRRIQIPVHGPYHAPHLHGDGPLQKILGTQNDGKSDIIDRFHPKIAVLSTTSGERFMATSTRQLFEQVLNEALNETLRFDHVLNGCVASVRVSNASICRIVPLGPINSIHGVVSVLKKGTEASVVLENDSSFMSAKLPYNTRTPGNLAESKLAIVGMAGRFPGAADHEK…
Umbilicaria deusta	U_deusta_TBG_2335_13-1_FUN006266	cl_13-1_FUN006266	II	PKS15	MSDQMDILFFGDQTVDTHAFLKSVLTRGKSNTLVTSFVVKASAALREEVAQLPSLDRQSIPNFSTIQELSDRHYEGQLVNTAIESALLCISQLAHYLGFAGDNNSTDLDPSRTVIVGLCTGSLAAAAVASSPSAATLTPLAVEAVRIAFRTGLHVGISARRVYQVVDNQECWSFLVPEISELEAGEAIDDFHKEKAIPVSRRAYVSAVGSNVITVSGPPSTLQHLFEATSAFRSTRRIQIPVHGPYHAPHLHGDGPLQKILGTQNDGKSDIIDRFHPKIAVLSTTSGERFMATSTRQLFEQVLNEALNETLRFDHVLNGCVASVRVSNASICRIVPLGPINSIHGVVSVLKKGTEASVVLENDSSFMSAKLPYNTRTPGNLAESKLAIVGMAGRFPGAA…
Umbilicaria freyi	U_freyi_TBG_2329_20-1_FUN-008580	cl_20-1_FUN-008580	II	PKS15	MTAKLPYNTRTPGNLAESKLAIVGMAGRFPGAADHEKFWQLLEQGLDVHREVPKERFDPKTHFDPTGKKRNTTHTPYGCFIDEPGLFDPRFFNMSPREAVQTDPMQRLSLVTAYEALEMAGYVPNRTPSTKLDRVGTFYGQTSDDWREINAAQDIDTYFITGGVRAFGPGRINYHFKFSGPSFSVDTACSSGMAAIQLACTSLWSGNCDTAIAGGVSVMTNSDIFSGLSRGQFLSKVGPCQTFDNEADGYCRADGIGTVIIKRLQDAEADKDNILAVILGSATNHSAEAISITHPHAETQETLYKKILDEAGMDPLNVDYVEMHGTGTQAGDGTEMRSVSNVFAPASRKRRSDQSLHLGAVKANVGHGEAASGVTALIKCLLMMQKNAIPPHVGIKTII…
Umbilicaria freyi	U_freyi_TBG_2330_21-2_FUN-007671	cl_21-2_FUN-007671	II	PKS15	MSDQIDILFFGDQTVDTHAFLKSVLTRGKSNALVTSFIVQASAALREEVAQLPSLDRQSIPNFSTVQELSDRHHEGQLANTAIESALLCISQLAHYLGFAGDNNPQDFDLSKTVIVGLCTGSLAAAAVASSPSAATLAPLAVEAVRFAFRTGLHVGVSARRVYQVVGNEECWSFLVPEISELEAGEAIEDFHKERAIPASSRAYVSAVGSNVITVSGPPSTLQHLFEATNTFRATRRIQIPVHGPYHAPHLHGDGPVQKILGTQDGSKSQIIDRFHPKIPVLSTTSGERFPATSTRELFEQVLNEALNETLRFDRVLDGCVASVRGSDASICRIVPLGPINSIHGVVSVLKKGTGASIVLENDTSFMTAKLPYNTRTPGNLAESKLAIVGMAGRFPGAA…
Umbilicaria grisea	U_grisea_TBG_2336_16-1_FUN-006276	cl_16-1_FUN-006276	II	PKS15	MSDQIDILFFGDQTVDTHTFLKSVLTRGKSNALVTSFIVQASAALREEVAQLPSLDRQSVPNFSTVQELSDRHHEGQLVNTAIESALLCISQLAHYLGFAGDNNPQDFDLSKTVIVGLCTGSLAAAAVASSPSAATLAPLAVEAVRFAFRTGLHVGVSARRVYQVVGNEECWSFLVPEISELEAGEAIGDFHKERAIPASSQAYVSAVGSNVITVSGPPSTLQHLFEATNTFRGTRRIQIPVHGPYHAPHLHGDGPVQKILGTQDGSKSLIIDCFHPKIPLLSTTSGKQFPATSTRQLFEQVLNEALNETLRFDRILDGCVTSVRGSGASICRIVPLGPINSIHGVVSVLKKGTGASIVLENDTSFMTAKLPYNTRTPGNLAESKLAIVGMAGRFPGAA…
Umbilicaria hispanica	U_hispanica_TBG_2322_11-2_FUN-007078	cl_11-2_FUN-007078	II	PKS15	MSDQIDILFFGDQTVDTHAFLKSVLTRGKSNPLINSFIVKASALLREEVAQLPSLDRQSIPNFSTVQELSDRHHEGQLVNTAIESALLCISQLAHYLGFAGDNDSKDFNPSKTVIVGLCTGSLAAAAVASSPSAATLTPLALEAVRIAFRTGLHVGVSARRVYQVVDNQECWSFLIPEISELEAGEAIDVFHKERAIPVSRRAYVSAVGSNVITVSGPPSTLHHLFEATNTFRGTRRIQIPVHGPYHAPHLHGDASLQKILGTHNGCESHIIDHFHPKIPLLSTTSGERFTATSTRQLLEQVLNEALNETLRFDRVLDGCVASVRRSDATICRIVPLGPINSIHGVVSVLKKGTEASIVLENNSSFMSAKLPYNTRTPGNLAESKLAIVGMAGRFPGAA…
Umbilicaria hispanica	U_hispanica_TBG_2337_2-2_FUN-002182	cl_2-2_FUN-002182	II	PKS15	MSDQIDILFFGDQTVDTHAFLKSVLTRGKSNPLINSFIVKASALLREEVAQLPSLDRQSIPNFSTLQELSDRHHEGQLVNTAIESALLCISQLAHYLGFAGDNDSKDFNPSKTVIVGLCTGSLAAAAVASSPSAATLTPLALEAVRIAFRTGLHVGVSARRVYQVVDNQECWSFLIPEISELEAGEAIDVFHKERAIPVSRRAYVSAVGSNVITVSGPPSTLHHLFEATNTFRGTRRIQIPVHGPYHAPHLHGDASLQKILGTHNGCESHIIDHFHPKIPLLSTTSGERFTATSTRQLLEQVLNEALNETLRFDRVLDGCVASVRRSDATICRIVPLGPINSIHGVVSVLKKGTEASIVLENNSSFMSAKLPYNTRTPGNLAESKLAIVGMAGRFPGAA…
Umbilicaria subpolyphylla	U_subpolyphylla_TBG_2323_19-1_FUN-006917	cl_19-1_FUN-006917	II	PKS15	MSDQVDILFFGDQTVDTHAFLKSVLTRAKSNALVTSFIVKASAVLREEVAQLPSLDRLSIPNFSTIQELSDRHHEGKLVSTAIESALLCISQLAHYLGFAGDNNSKDFDPSKTVIVGLCTGSLAAAAVASSPSAATLTPLAVEAVRTAFRTGLHVGITARQVYQVVDNQECWSFLVPEISELEAGEAINDFHKEKAIPVSRQAYVSAVGSNVITVSGPPSTLQQLFDASTPFRASRRIQIPVHGPYHAPHLHGVGSLQKILGNQDGSKSHTINRFHPKIPVLSTTSGERFTATSTRQLFEQVLNEALNETLRFDRVLDGCVASVKGCDASICRIVPLGPINSIHGVVSVLKKGTEATIVLENDSSFMSEKLPYNSRTPGNLAESKLAIVGMAGRFPGAA…
Umbilicaria subpolyphylla	U_subpolyphylla_TBG_2324_21-1_FUN-008107	cl_21-1_FUN-008107	II	PKS15	MSDQVDILFFGDQTVDTHAFLKSVLTRAKSNALVTSFIVKAGAVLREEVAQLPSLDRLSIPNFSTIQELSDRHHEGKLVSTAIESALLCISQLAHYLGFAGDNNSKDFDPSKTVIVGLCTGSLAAAAVASSPSAATLTPLAVEAVRTAFRTGLHVGIAARQVYQVVDNQECWSFLVPEISELEAGEAINDFHKEKAIPVSRQAYVSAVGSNVITVSGPPSTLQQLFDASTPFRASRRIQIPVHGPYHAPHLHGVGSLQKILGNQDGSKSHTINRFHPKIPVLSTTSGERFTATSTLQLFEQVLNEALNETLRFDRVLDGCVASVKGCNASICRIVPLGPINSIHGVVSVLKKGTEATIALENDSSFMSAKLPYNNRTPGNLAESKLAIVGMAGRFPGAA…
Umbilicaria spodochroa	U_spodochroa_TBG_2434_28-1_FUN-006952	cl_28-1_FUN-006952	II	PKS15	MSDQINILFFGDQTVDTHAFLKNVLTRGKSNALVTSFIVQASAALREEVAQLPSLDRQSIPNFSTVQELSDRHHEGLLVNTAIESALLCISQLAHYLGFAGDNNPQELDLSKTVVVGLCTGSLAAAAVASSPSPAALAPLAVEAVRFAFRTGLHVGVSARRVYQVVGNEECWSFLVPEISELEAGEAIAHFHKERAIPASSRAYVSAVGTNVITVSGPPSTLQHLFEATNTFRGTRRFQIPVHGPYHAPHLHGDSPVQNILGIQDGSKSHIIDRFHPKISVLSTTSGERFPATSTRQLFEQVLNEALNETLRFDRVLDGCVALVRGSDASICRIVPLGPINSIHGVVSVLKKGTGASIVLENDTSFMTAKLPYNTRTPGNLAESKLAIVGMAGRFPGAA…
Umbilicaria spodochroa	U_spodochroa_TBG_2435_13-1_FUN-004866	cl_13-1_FUN-004866	II	PKS15	MANGTMNVVLFGDETANVRAIFQRVHHYKQSSALVESFLGKAYAALHEEAMAVPRSMRDTIPDSTSIFDLMERYYDGGTPNPALEGALLCICQMASFMGSFEERPDDFIGLDICFIGWGMGLLAAAAVASSKTLATLPSVMVEIVRIAFRTGTLVSRVSRQLQQPGHSKESWAMIVYDVTESAAIEALDDYYASKHTPTSDRAYISAVSKGTVTISAPPLRLQQLLDESELFKNTKTVQIPIYALYHASHLYDMEDVEEILRPSASKLKGIRHAGRPMLSTVTGEEFSVTSSFELLEKVLQEILTEPQRWDAVQQGVVSEINESETTICRVSAFGTTHAAAGLVATLRSETTVDVSQEDLAQGKPDSARKLANVDKIAIVGMSGRFPGATSCEELWEVL…
Umbilicaria muhlenbergii	U_muhlenbergii_27_FUN-04430	cl_27_FUN-04430	II	PKS15	MPMSDQIDILFFGDQTVDTHAFLKSVLSRGKSNTLLTSFIVKASAALREEVTQLPSLDRQSIPNFSTIQELSDRHHEGQLVNTAIESALLCISQLAHYLGFAGDNNPKDFDPSKTVIVGLCTGSLAAAAVASSPSAATLTPLAVEAVRIAFRTGLHVGVSARRVYQVVDNQECWSFLVPEISEHEAGEAIDDFHKEKVRTATVSLLVTAVGSNVITVSGPPSTLQQLFEVTSTFRGTRRIQIPVHGPYHAPHLHGNGPLQKILGTQNDGKSHIIDLYHPKIPVLSTTSGERFTATSTRQLLELVLNEALNETLRFDRVLDGCVDSVRGSDASTCRIVPLGPINSVHGVVSVLKKGTEASIVLENDSAFMSAKLPYNTRTPGNLAESKLAIVGMAGRFPG…
Umbilicaria pustulata	U_pustulata_TBG_2333_5-4_FUN-04874	cl_5-4_FUN-04874	II	PKS15	MSDQIDILFFGDQTVDTHAFLKSVLTRGKSNPLINSFIVKASALLREEVAQLPSLDRQSIPNFSTVQELSDRHHEGQLVNTAIESALLCISQLAHYLGFAGDNDSKDFNPSKTVIVGLCTGSLAAAAVASSPSAATLTPLALEAVRIAFRTGLHVGISARRVYQVVDNQECWSFLIPEISELEAGEAIDVFHKERAIPVSRRAYVSAVGSNVITVSGPPSTLHHLFEATNTFRGTRRIQIPVHGPYHAPHLHGDASLQKILGTHNGCESHIIDHFHPKIPLLSTTSGERFTATSTRQLLEQVLNEALNETLRFDRVLDGCVASVRRSDATTCRIVPLGPINSIHGVVSVLKKGTEASIVLENNSSFMSAKLPYNTRTPANLAESKLAIVGMAGRFPGAA…
Umbilicaria pustulata	U_pustulata_TBG_2345_13-2_FUN-08140	cl_13-2_FUN-08140	II	PKS15	MSDQIDILFFGDQTVDTHAFLKSVLTRGKSNPLINSFIVKASALLREEVAQLPSLDRQSIPNFSTVQELSDRHHEGQLVNTAIESALLCISQLAHYLGFAGDNDSKDFNPSKTVIVGLCTGSLAAAAVASSPSAATLTPLALEAVRIAFRTGLHVGISARRVYQVVDNQECWSFLIPEISELEAGEAIDVFHKERAIPVSRRAYVSAVGSNVITVSGPPSTLHHLFEATNTFRGTRRIQIPVHGPYHAPHLHGDASLQKILGTHNGCESHIIDHFHPKIPLLSTTSGERFTATSTRQLLEQVLNEALNETLRFDRVLDGCVASVRRSDATTCRIVPLGPINSIHGVVSVLKKGTEASIVLENNSSFMSAKLPYNTRTPANLAESKLAIVGMAGRFPGAA…
Umbilicaria phaea	Uphaea_ref_cold-no-train_17-1_FUN-05973	cl_17-1_FUN-05973	II	PKS15	MSDQIDILFFGDQTVDTHAFLKSVLTRGKSNALVTSFIVQASAALREEVAQLPSLDRQSIPNFSTVQELSDRHHEGQLVNTAIESALLCISQLAHYLGFAGDNNSKDFDLSKTVLVGLCTGSLAAAAVASSPCAATLTPLAVEAVRFAFRTGLHVGVSARRVYEVVGNQECWSYLVPEISELEAGEAIEYFHKERAIPASSQAYVSAVGSNVITVSGPPSTLQHLFQATDTFRGTRQIQIPVHGPYHAPHLHGDGPMQKILGTQGDSKLHIIDRFHPKIPVLSTISGEPFTATSSRQLFEQVLNEALNETLRFDRVLDGCVASVRGSDASVCRIVPLGPINSIHGVVSVLKKGTEASIILENDSSFMTAKLPYNTRTPGNLAESKLAIVGMAGRFPGAA…
Umbilicaria phaea	Uphaea_ref_warm-no-train_12-1_04535	cl_12-1_04535	II	PKS15	MSDQIDILFFGDQTVDTHAFLKSVLTRGKSNALVTSFIVQASAALREEVAQLPSLDRQSIPNFSTVQELSDRHHEGQLVNTAIESALLCISQLAHYLGFAGNNNSKDFDLSKTLIVGLCTGSLAAAAVASSPCAATLTPLAVEAVRFAFRTGLHVGVSARRLYQVVGNQECWSYLVPEISELEAGEAIEDFHKERAIPASSRAYVSAVGSNVITVSGPPSTLQHLFEATDTFRGTRQIQIPVHGPYHARHLHGDGPVQKILGTQGDSKLHIVDRFDPKIPVLSTTSGERFTATSSRQLFEQVLNEALNETLRFDRVLDGCVASVRGSDASVCRIVPLGPINSIHGVVSVLKKGTEASIVLENDSSFMTAKLPYNARTPGNLAESKLAIVGMAGRFPGAA…
Cladonia uncialis	Cladonia_uncialis_PKS15	NA	II	PKS15	MAGMRFLLFGDQSSFDRAHIHKQVVESRENPFLSLFYRKSSDALRHEIAQLSPLERIVVPTFTTIAELNDRTTSKDAHEGVQNALQCISQLAHYIEYTSALHGQTEESTKSCVVGLSTGLLAAAAVACSPEITALIPLAVEVVLIAFRVGRLARTAARHMEVTRTEDSTASWSYVISGMKQPEAQTALSTFNQNKMIPQCNRAYISAFTADSVTISGPPTTLEHLWDSFPNTSKRIELPVYGPYHAPHLHRGVDMAEVLCLSDPRRSRTLANYRLVLPLMSTSAGTCYEGSQDAPSILAAVVNDILGRVFKVQDVVDGCINLVTTLNCNKCNLISIGPSNSENMFVKALNSGTNIDVACHVKVPRLEESSAMSDAPRTSRKPKLAIVGMAGRFPDAADH…
Pseudevernia furfuracea	Pfur_cl_44-1	NA	II	PKS15	MTEMRIFLFGNQALVNRAQIQQQLVDSRGNPFLSLLLQRCSDALRHEISQLSPLERKSIPAFNTIDELNDRAGNSDAHEGVQNALLCISQLAQYTQYVGGIRGRDSMGLESCVVGLSTGLLAAAVVALSPTIPAIMPLAVEAVLIAFRLGVHVKTTASNIEMSPIHDDDSSWSYVIPGKEKSEAQNALDFFHQDKTIPQSHRAYIAGFGADSVTISGPPTTLKQLFQTPSTLTSNHAALPVYGPYHAPHLHKGVNVDQILHSKDSKTSVLLSAYSLDLPLMSTSSGVCFDRNLDAPTLFTAVIRDILTETLGVQQVVDGCSKLTTEAHCEECSIISFGPSTSKSMFAKAMESKTDFKVTVHEDLAAKLSEAPSAFGDAPRTSKRPKLAIVGMAGRFPNA…
Stereocaulon alpinum	Stereocaulon_alpinum_PKS15	NA	II	PKS15	MVGMRVLLFGDQALVDHAHIQKQILESRENPFLSLLFQRASDALRHEIAQLPPAERVAIPSFTTIAELNERTSGVNAHEGVTNALLCISQLAHYIEYTGALRGQSDETSKSCVVGISAGLLAAAAVALSPEITALIPLAVEVILIAFRVGNLARTTARYVEVAATQGGADSWSHAIADMTEAEALPILASFHQEKMIPLSNRAYISAFTASSVNISGPPATLRQLWQSSTLPASKRIELPIYGPYHAPHLYERVNISQILCSSDTRRSRTLANYRLAVPLISTSSGTCFDRSLDAPAILAAVVKDILNRPLKLEDVVAGCRDLVAAAHCARCDIISLGPNSSESMFTRVLQFESEAEVKSHTDRLTQAPSNLREVNETSRTSRRPKLAIVGMAGRFPDA…
Cladonia borealis	Cladonia_borealis_PKS15	NA	II	PKS15	MASMRFLLFGDQSSFDQAHIQKQVVESRENPFLSLFYRKSSDALRHEIAQLSPLERIVIPTFTTIAELNDRTTSKNAHEGVQNALQCISQLAHYIEYTSALHGKIEDSTKSCVVGLSAGLLAAAAVACSPEITALIPLAVEVVLIAFRVGRLVRTAARHIEIRRTEDSAASWSFVIPGMTQPEAEAALSTFNQSKTFPQCNRAYISAFTADSVTISGPPTTLEHLWDSSFPSTSKRIELPVYGPYHAPHLHRGVDIAEILCSSDPRRSRTLANYRLILPLMSTSAGTCYEGGQDAQIVLTGVVNDILGGVFKVQDVVDGCINLVTTSSCNECELISIGPNNSENMFVKSLKSGANIDVSCHVKVPTLDGSSVMNEAPRTSRKPKLAIVGMAGRFPDAAD…
Cladonia grayi	Cladonia_grayi_PKS15	NA	II	PKS15	MAGMQFLLFGDQSSFDRAHIQKQVVESRENPFLSLFYRKTSDALRHEIAQLSPLETTSIPSFTTITELNDRIGSKGAHEGVQNALQCISQLAHYIEYTSALHGQIEETAKSCVVGLSTGLLAAAAVACSPEITALIPLAVEVVLIAFRLGRLAKTAARHIDLTSTEDSPASWSYAIPGMTQPEAQAALATFNQSKAFPQCSRAYISAFTADSVTISGPPTTLEQLWESSIVNTSKRIELPVYGPYHAPHLHKGVNMAEILGLSDLRRSRTLANYRLVLPLMSTSVGTCYEGRRDAASVLAAVVDDILGRVFKIEDVVDGCINLVKETSNCNNCELISIGPNNSENMFVKSLSSSTNVDVTCHLNAPTSEASGTMSEAPRTSRKPKLAIVGMAGRFPDAA…
Cladonia macilenta	Cladonia_macilenta_PKS15	NA	II	PKS15	MAGMRFLLFGDQSSFDQAHIQKQVVESRENPFLSLFYRKASDALRHEIAQLSPLERAVIPTFTTIAELNDRTTSKDAHEGVQNALQCISQLAHYIEYTSALHGQTEDSTKSCVVGLSAGLLAAAAVACSPEITALIPLAVEVVLIAFRVGLLVRTAAKHIEVTRTEDSAASWSFVIPGMTQPEAQAALSTFNQSKNSPQCNRAYISAFTADSVTISGPPTTLEHLWDSSFENTSKRIDLPVYGPYHAPHLHRGVDMAEILCSSDPRRSRTLANYRLVLPLMSTSAGTCYEGSQDAPSVFAGVVNDILGRVFKVQDVVDGCMNLVTTSNCNQCELISIGPNNSENMFVKALNSGTNIDFSCHVKVPTLGRSRVMSEAPRTSRKPKLAIVGMAGRFPDAAD…
Cladonia metacorallifera	Cladonia_metacorallifera_PKS15	NA	II	PKS15	MAGMRFLLFGDQSSFDQAHIQKQVVESRENPFLSLFYTKASDALGHEIAQLSPLERAVIPTFTTIAELNDRTTSKDAHEGVQNALQCISQLAHYIEYTSALHGQIEDSTKSCVVGLSAGLLAAAAVACSPEITALIPLAVEVVLIAFRVGLLVRTAARHIEVSRSEHCAASWSFVIAGMTKPEAQAALSTFNQSKNFPQCNRAYISAFTADSVTISGPPTTLNHLWDSSFANKSKRIELPVYGPYHAPHLHKGVDMAEILCSSDPRRSRTLANYRLVLPLMSTSAGTCFEGSQDAPSVFAEVVNDILRRGLMVQDVVDGCMNLVTTSDCNQCELISIGPNNSENMFVKALNSGTNIDVSCHVKVPTPERLRAMSEAPRTSRKPKLAIVGMAGRFPDAAD…
Cladonia rangiferina	Cladonia_rangiferina_PKS15	NA	II	PKS15	MTGMRFLLFGDQSSFDRAHIQKQVVESRENPFLSLFYRKSSDALRHEIAQLSPLERIVVPTFTTIAELNDRTTSKDAHEGVQNALQCISQLAHYIEYTSALHGRIEESTKSCVVGLSAGLLAAAAVACSPEITALIPLAVEVVLIAFRVGRLARTAARHIEVTRSEDSAASWSYVIPGMTQPEAQAALSTFNQSKTFPQCNRAYISAFTADSVTISGPPTTLEHLWDSSFANKSKRIELPVYGPYHAPHLHREVDLAEVLCLSDPRRSRTLANYRLVLPLMSTSTGTCYEGSKDAPSVLAAVVHDILSRVFKVQDVVEGCINLVTIWNCNQCELISIGPNNSDNMFVKALNTGTDLDVACHVKASTLEGSSTMSEAPRTSRKPKLAIVGMAGRFPDAAD…
Umbilicaria deusta	U_deusta_TBG_2334_10-1_FUN-004400	cl_10-1_FUN-004400	II	PKS20	MANGTMNVVLFGDETANVRAIFQRVHHYKQSSALVGSFLEQAYTALHEEAMTVPKSMRETIPDSTSIFDLMERYYDIGTPNPAIEGALLCICQMASFMGSFEERPDDFIDFEICFIGWGIGLLAAAAVASSRTLATLPTVMVEIVRIAFRTGTLVSRVSQQLQQPGHSKESWAMIVYDVTESAATEALDDYHNSKHIPTSDRAYISAVSKGTVTISAPPLRLRQLLDESELFKNTKTVQIPIYALYHAPHLYDMEDVHEILQPSASKLEEIHHAGRPVLSTVTGEEFSVSSTFELLEKLLQEVLVQPQRWDAVQKGVVSEVNESDVSTCRVSAFGTTHAAAGLVATLRSKTSVDVAPEDLAQGRMETARKLANVDKIAIVGMSGRFPGAASCEELWEVL…
Umbilicaria deusta	U_deusta_TBG_2335_9-2_FUN004832	cl_9-2_FUN004832	II	PKS20	MANGTMNVVLFGDETANVRAIFQRVHHYKQSSALVGSFLEQAYTALHEEAMTVPKSMRETIPDSTSIFDLMERYYDIGTPNPAIEGALLCICQMASFMGSFEERPDDFIDFEICFIGWGIGLLAAAAVASSRTLATLPTVMVEIVRIAFRTGTLVSRVSQQLQQPGHSKESWAMIVYDVTESAATEALDDYHNSKHIPTSDRAYISAVSKGTVTISAPPLRLRQLLDESELFKNTKTVQIPIYALYHAPHLYDMEDVHEILQPSASKLEEIHHAGRPVLSTVTGEEFSVSSTFELLEKLLQEVLVQPQRWDAVQKGVVSEVNESDVSTCRVSAFGTTHAAAGLVATLRSKTSVDVAPEDLAQGRMETARKLANVDKIAIVGMSGRFPGAASCEELWEVL…
Umbilicaria freyi	U_freyi_TBG_2329_2-1_FUN-001323	cl_2-1_FUN-001323	II	PKS20	MANSTMNVVLFGDETANVRAIFQRVHHYKQSSALVEAFLGKAYAALHEEAMAVPRSMRDTIPDSTSIFDLMERYYDIGTPNPALEGALLCICQMASFMGSFEERPDDFIGLDICFIGWGMGLLAAAAVASSKTLATLPSVMVEIVRIAFRTGTLVSRVSRQLQQPGHSKESWAMIVYDVTESAAIEALDDYYASKHTPTSDRAYISAVSKGTVTISAPPSRLQQLLDESELFKNTKTVQIPIYALYHASHLYDMEDVEEILRPSASKLKGIRHAGRPMLSTVTGEEFSVTSSFELLEKVLQEILVEPQRWDAVQQGVVSEINESETTICRVSAFGTTHAAAGLVATLRSETNVDVSQEDLAQGKPDTARKLANVDKIAIVGMSGRFPGATSCEELWEVL…
Umbilicaria freyi	U_freyi_TBG_2330_17-1_FUN-006574	cl_17-1_FUN-006574	II	PKS20	MANSTMNVVLFGDETANVRAIFQRVHHYKQSSALVEAFLGKAYAALHEEAMAVPRSMRDTIPDSTSIFDLMERYYDIGTPNPALEGALLCICQMASFMGSFEERPDDFIGLDICFIGWGMGLLAAAAVASSKTLATLPSVMVEIVRIAFRTGTLVSRVSRQLQQPGHSKESWAMIVYDVTESAAIEALDDYYASKHTPTSDRAYISAVSKGTVTISAPPSRLQQLLDESELFKNTKTVQIPIYALYHASHLYDMEDVEEILRPSASKLKGIRHAGRPMLSTVTGEEFSVTSSFELLEKVLQEILVEPQRWDAVQQGVVSEINESETTICRVSAFGTTHAAAGLVATLRSETNVDVSQEDLAQGKPDTARKLANVDKIAIVGMSGRFPGATSCEELWEVL…
Umbilicaria grisea	U_grisea_TBG_2336_5-1_FUN-002660	cl_5-1_FUN-002660	II	PKS20	MANSRMNVVLFGDETANVRAIFQRVHHYKQSSALVESFLGKAYAALHEEAMAVPRSMRETIPDSTSIFDLMERYYDIGTPNPALEGALLCICQMASFMGSFEERPDDFIGLDICFIGWGMGLLAAAAVASSKTLATLPSVMVEIVRIAFRTGTLVSRVSRQLQQPGHSRESWAMIVYDVTESAAIEALDDYYASKHTPTSDRAYISAVSKGTVTISAPPSRLQQLVDESELFRNTKTVQIPIYALYHASHLYDMEDVEEILRPSASKLKGIRHAGRPMLSTVTGEEFSVTSSFELLEKVLQEILVEPQRWDAVQQGVVSEINESETTICRVSAFGTTHAAAGLVATLRSETTVDVSQEDLAQGKPDTARKLANVDKIAIVGMSGRFPGAASCEELWEVL…
Umbilicaria hispanica	U_hispanica_TBG_2322_4-2_FUN-003417	cl_4-2_FUN-003417	II	PKS20	MANGTMNVVLFGDETANVRAIFQRVHHYKQSSALVGSFLEKAYTALHEEAMAVPKSMRETIPDSTSIFDMMERYYDIGIPNPATEGALLCISQMASFMGSFEERPDDFIDFEICFIGWGIGLLAAAAVASSRTLATLPTVMVEIVRIAFRTGTLVSRVSQQLQQPGHSKEAWAMIVYDVTESAATEALDDYHTSKHIPTSDMAYISAVSKGTVTISAPPSRLQQLLDESELFKNTKTVQIPIYALYHASHLYDMEDVQEILQPSASHLEGIHHAGRPVLSTVTGQEFSVSSTFELLEKLLHEILVEPQRWDAVQKGVVSEVNESDISICRVSAFGTTHAAAGLVATLRSKTSVDVAQEDLAKAHEPIEIERRLASVDKIAIVGMSGRFPGATSCEELWE…
Umbilicaria hispanica	U_hispanica_TBG_2337_2-5_FUN-002879	cl_2-5_FUN-002879	II	PKS20	MNVVLFGDETANVRAIFQRLHHYKQSSALVGSFLEKAYTALHEEAMAVPKSMRETIPDSTSIFDMMERYYDIGIPNPATEGALLCISQMASFMGSFEERPDDFIDFEICFIGWGIGLLAAAAVASSRTLATLPTVMVEIVRIAFRTGTLVSRVSQQLQQPGHSKEAWAMIVYDVTESAATEALDDYHTSKHIPTSDMAYISAVSKGTVTISAPPSRLQQLLDESELFKNTKTVQIPIYALYHASHLYDMEDVQEILQPSASHLEGIHHAGRPVLSTVTGQEFSVSSTFELLEKLLHEILVEPQRWDAVQKGVVSEVNESDISICRVSAFGTTHAAAGLVATLRSKTSVDVAQEDLAKAHEPIEIERRLASVDKIAIVGMSGRFPGATSCEELWEVLEQG…
Umbilicaria subpolyphylla	U_subpolyphylla_TBG_2323_12-1_FUN-004928	cl_12-1_FUN-004928	II	PKS20	MANGTMNVVLFGDETANVRAIFQRVHHYKQSSALVGSFLEKAYTALHEEAMAVPRSMRETIPDSTSVFDLMERYYDIGTPNPAIEGALLCICQMASFMGSFEERSDDFIDFEICFIGWGIGSLAAAAIASSRTLATLPTVMVEIVRIAFRTGTLVSRVSQQLQQPGHSKESWAMIVYDVTEAAATETLDDYHTSKHIPASDRAYISAVSKGTVTISAPPLRLQQLLDESELFKNTKTVQIPIYALYHASHLYDMEDVQEILQPSASNLEGIHHAGRPVLSTVTGEEFSVSSTFELLEKLLHEILVEPQRWDAVQRGVVSEVNESDVSTCRVSAFGTTHAAAGLVATLRSKTSVDVAHEDLAQGKTETARKLANVDKIAIVGMSGRFPGATSCEELWEVL…
Umbilicaria subpolyphylla	U_subpolyphylla_TBG_2324_7_1-FUN-003643	cl_7_1-FUN-003643	II	PKS20	MANGTMNVVLFGDETANVRAIFQRVHHYKQSSALVGSFLEKAYTALHEEAMAVPRSMRETIPDSTSVFDLMERYYDIGTPNPAIEGALLCICQMASFMGSFEERSDDFIDFEICFIGWGIGSLAAAAIASSRTLATLPTVMVEIVRIAFRTGTLVSRVSQQLQQPGHSKESWAMIVYDVTESAATETLDEYHTSKHIPASDRAYISAVSKGTVTISAPPLRLQQLLDESELFKNTKTVQIPIYALYHASHLYDMEDVQEILQPSASKLEGIHHAGRPVLSTVTGEEFSVSSTFELLEKLLHEILVEPQRWDAVQRGVVSEVNESDVSTCRVSAFGTTHAAAGLVATLRSKTSVDVTHEDLAQGKTETARKLANVDKIAIVGMSGRFPGATSCEELWEVL…
Umbilicaria spodochroa	U_spodochroa_TBG_2434_1-2_FUN-000558	cl_1-2_FUN-000558	II	PKS20	MNVVLFGDETANVRAIFQRVHHYKQSSALVESFLGKAYAALHEEAMAVPRSMRETIPDSTSIFDLMERYYDRGTPNPALEGALLCICQMASFMGSFEERPDDFIGLDICFIGWGMGLLAAAAVASSKTLATLPSVMVEIVRIAFRTGTLVSRVSRQLQQPGHNKESWAMIVYDVTESAAIEALDDYYASKHTPTSDRAYISAVSKGTVTISAPPLRLQQLLDESELFKNTKTVQIPIYALYHASHLYDMEDVEEILRPSASKLKGIRHAGRPMLSTVTGEEFSVTSSFELLEKVLQEILVEPQRWDAVQQGVVSEINESETTICRVSAFGTTHAAAGLVATLRSETTVDVSQEDLAQGKPDSARKLANVDKIAIVGMSGRFPGATSCEELWEVLEQGRD…
Umbilicaria spodochroa	U_spodochroa_TBG_2435_7-1_FUN-003218	cl_7-1_FUN-003218	II	PKS20	MANGTMNVVLFGDETANVRAIFQRVHHYKQSSALVESFLGKAYAALHEEAMAVPRSMRDTIPDSTSIFDLMERYYDGGTPNPALEGALLCICQMASFMGSFEERPDDFIGLDICFIGWGMGLLAAAAVASSKTLATLPSVMVEIVRIAFRTGTLVSRVSRQLQQPGHSKESWAMIVYDVTESAAIEALDDYYASKHTPTSDRAYISAVSKGTVTISAPPLRLQQLLDESELFKNTKTVQIPIYALYHASHLYDMEDVEEILRPSASKLKGIRHAGRPMLSTVTGEEFSVTSSFELLEKVLQEILTEPQRWDAVQQGVVSEINESETTICRVSAFGTTHAAAGLVATLRSETTVDVSQEDLAQGKPDSARKLANVDKIAIVGMSGRFPGATSCEELWEVL…
Umbilicaria muhlenbergii	U_muhlenbergii_17_FUN-07449	cl_17_FUN-07449	II	PKS20	MTCPICKYIGHRDHVDQLSPIRKMANGTMNVVLFGDETANVRAIFQRVHHYKQSSALVGSFLEKAYTALHEEAMTVPKSMRETIPDSTSIFDLMERYYDIGTPNPALEGALLCISQMASFMGSFEERSDDFIDFESCFIGWGIGLLAAAAVASSRTLATLPTVMVEIVRIAFRTGTLVSRVSQQLQQPGHSKESWAMIVYDITESAATEALDDYEDSKHIPTSDRAYISAVSKGTVTISAPPLRLQQLLDESEVFKNTKTVQIPIYALYHASHLYDMEDVEEILQPSASHLAEIHHAGRPVLSTVTGEEFSVSSTYELLEKLLQEILVQPQRWDAVQKGVVSEVNESDVSTCRVSAFGTTHAAAGLVATLRSKTNVDVTQEDLAQGKTETPRKLASVDK…
Umbilicaria pustulata	U_pustulata_TBG_2333_4-3_FUN-04159	cl_4-3_FUN-04159	II	PKS20	MANGTMNVVLFGDETANVRAIFQRVHHYKQSSALVGSFLEKAYTALHEEAMAVPKSMRETIPDSTSIFDMMERYYDIGIPNPATEGALLCISQMASFMGSFEERPDDFIDFEICFIGWGIGLLAAAAVASSRTLATLPTVMVEIVRIAFRTGTLVSRVSQQLQQPGHSKEAWAMIVYDVTESAATEALDDYHTSKHIPTSDRAYISAVSKGTVTISAPPSRLQQLLDESELFKNTKTVQIPIYALYHASHLYDMEDVQEILQPSASHLEGIHHAGRPVLSTVTGQEFSVSSTFELLEKLLHEILVEPQRWDAVQKGVVSEVNESDISICRVSAFGTTHAAAGLVATLRSKTSVDVAQEDLAKAHEPIEIERRLASVDKIAIVGMSGRFPGATSCEELWE…
Umbilicaria pustulata	U_pustulata_TBG_2345_11-1_07465	cl_11-1_07465	II	PKS20	MANGTMNVVLFGDETANVRAIFQRVHHYKQSSALVGSFLEKAYTALHEEAMAVPKSMRETIPDSTSIFDMMERYYDIGIPNPATEGALLCISQMASFMGSFEERPDDFIDFEICFIGWGIGLLAAAAVASSRTLATLPTVMVEIVRIAFRTGTLVSRVSQQLQQPGHSKEAWAMIVYDVTESAATEALDDYHTSKHIPTSDRAYISAVSKGTVTISAPPSRLQQLLDESELFKNTKTVQIPIYALYHASHLYDMEDVQEILQPSASHLEGIHHAGRPVLSTVTGQEFSVSSTFELLEKLLHEILVEPQRWDAVQKGVVSEVSESDISICRVSAFGTTHAAAGLVATLRSKTSVDVAQEDLAKAHEPIEIERRLASVDKIAIVGMSGRFPGATSCEELWE…
Umbilicaria phaea	Uphaea_ref_cold-no-train_7-1_FUN-03007	cl_7-1_FUN-03007	II	PKS20	MANGTMNVVLFGDETANVRVIFQRVHHYKQSSALVESFLGKAYAALHEEAMAVPRSMRETIPDSTSIFDLMERYYDIGTPNPAIEGALLCISQMASFMGSFEERPDDFIGLDICFIGWGMGLLAAAAVACSKTLATLPAVMVEIVRIAFRTGTLVSRVSRQLQQPGHSKESWAMIVYDVTESAATEALDDYYASKHVPTSDRAYISAVSKGTVTISAPPSRLQQLLVESELFRNTKTVKIPIYALYHASHLYDMEDVQEILQPSASKLKTIRHAGRPLLSTVTGEEFSVTSSFELLEKLLQEILVEPQRWDAVQKGVVSEINESDSTICRVSAFGTTHAAAGLVATLRSETSVDISQEDLAQGKPDTARKLANVDKIAIVGMSGRFPGATNCEELWEVL…
Umbilicaria phaea	Uphaea_ref_warm-no-train_2-1_FUN-08049	cl_2-1_FUN-08049	II	PKS20	MANGTMNVVLFGDETANVRVIFQRVHHYKQSSALVESFLGKAYAALHEESMAVPRSMRETIPDSTSIFDLMERYYDIGTPNPAIEGALLCICQMASFMGSFEERPDDFIGLDICFIGWGMGLLAAAAVACSKTLATLPAVMVEIVRIAFRTGTLVSRVSRQLQQPGHSKESWAMIVYDVTESAATEALDDYYASKHVPTSDRAYISAVSKGTVTISAPPSRLQQLLDESELFRNTKTVKIPIYALYHASHLYDMEDVQEILQPSASKLKTIRHAGRPLLSTVTGEEFSVTSSFELLEKLLQEILVEPQRWDAVQKGVVSEVNESDLTICRVSAFGTTHAAAGLVATLRSETSVDISQEDLAQGKPDTARKLANVDKIAIVGMSGRFPGATNCEELWEVL…
Cladonia uncialis	Cladonia_uncialis_PKS20	NA	II	PKS20	MSTILFSREVADVRNDIRLIHQYRGSTVLVEAFLEKAYDAVRRDVFTLSSEARNQVPVFNSVFDLSERHHDAEIRRDEISCALLCICQLAHFLGFFEQHPDQYPIPGRHNLIVGVGLGELSAAAVSCSKTTADLIDPAVQAVHLAFQVGAVVAKFSLSSQLKNAAEGHWSMTVAGTADEIERELQVLQDQIKAPRSARAYIDMVNQNTCNISGPPDRLRQLKEKSSLFDDAIPQDLPIAGFWHAPHVYGREQVSEVLGTQTSSPDEIGPPCRSILSASTGELIQDSSSRLLFTEAVDNILRRPVRWDYLQHSIVEHIDSESASGNRELIFEVGSGPNLLYSTLKREIRNTVERRDLSSWCSIDNDTKPQAPVNSPKIAIVGMAGRFPGATDHETLWKLL…
Cladonia borealis	Cladonia_borealis_PKS20	NA	II	PKS20	MSIVLFSREVADVRSDLRLIHQNRGSSVLVEAFLEKAYDVVRRDVFTLSREARNQVPVFSSVIDLSERHHDAETRSDEISCALLCICQLAHFLGFFEQHPDQYPIVGRHNLIVGVGLGQLSAAAVSCSRTTADLIGPAVQAVHLAFQVGAVVARFSSSSQVRNAAEEHWSMTVAGTADEIEREVQVLQDQMKVPRSARAYIDVVNQKSCNVSGPPARLRQLKEQSPLFDDAIPQNLPIAGFWHAPHVYGREQVSEVLGTQTSLLDEIGQPCRAILSASTGELIQGSSGRLLFTEAVDNILRRPVRWDNLQHSIVEHINSESASGTLELFEIGSGHNLLYSTLDRETRNAMEGRDLSLWCSTDKDTEPQAPVKSPNIAIVGMSGRFPGATDHETLWKLLE…
Cladonia grayi	Cladonia_grayi_PKS20	NA	II	PKS20	MSTVLFSREVADVRSDIRIIHQNRGSSVLVEAFLEKAYDAVRRDVFTLSREARNQVPVFSSVIDLSERHHDAETRRDEISCALLCISQLAHFLGFFEHHPDQYPIPGRHNLIVGVGLGQLSAAAVSCSRTTADLIGPAVQAVHLAFQVGAVVARFSSSSQVKNAAEEHWSMTVAGTADEIKRELQVLQDQMKVPRSARGYIDMVNQNTCNISGPPARLRQLKEQSPLFDDAIPQNLPIAGFWHAPHVYGKEQVSEILGTQTNALDEIGQPCRAILSASTGQLMQDSSSRLLFTEAVDNILRRPVRWDYLQHSIVEHLNNESASGTRKLIFEVGSGLNLLYSTLDPETRDTVKRQGLSRWYSTDKDSKPQAPVNSPNIAIVGMSGRFPGATDHETLWKLL…
Cladonia macilenta	Cladonia_macilenta_PKS22	NA	II	PKS22	MNVFLFGDQTADXNSNLIGKLRQKDNPVLTSFLEKANVALREEISQQPGLVRKTIPSFSTLLDLVQWFSESGVSSPAIESAICTTCQIACLISYVHSTPDRIDPSNSRIIGLCTGLLAAIVASSFRSFSDLPTLGTALVRIAFRVGLVVAGSREWLQQGPRGQDSWSVAVAESSEETMNATLRQFHIDKNISTLNEAYISAVNSHSLTISGPPSTLQTLADSVPSFASLRQVQLPIHGPYHADHLYSERALHQLLHSFHDVLGSYKPRVPLFSSFTGKLITASDTFRLVEVALEEILRRPLHWNHVIEGTCSEMEAIGVSECKVFPVGSIDSARSLIASXKKRKSDYVTSLDDSFWASTYTKASSQPSGKFADSNIAIVGMAGRFPNAANHELFWELLE…
Cladonia metacorallifera	Cladonia_metacorallifera_PKS22	NA	II	PKS22	MNIFLFGDQTADYNSNLIGKLRQKDNPVLTSFLEKANVALREEISQQPGLVRKTIPSFSTLLDLVQWFSESGVSSPAIESAICTTCQIACLISYVHSTPDCIDSFNSRIIGLCTGLLAAIVASSFRSFSDLPTLGTALVRIAFRVGVVVAGSRERLQQGPRGQESWSVAVAESSEDTMKATLRQFHIDKNISTLNEAYISAVSSHSLTISGPPSTLQTLADSVPSFASLRQVQLPVHGPYHADHLYSERTLHQLLHSFHEVLGSYKPRVPLFSSFTGKLITASDTFRLVEVALEEILRKPLHWNHVIEGTCSEMEAIGVSECKVFPVGSIDSARSLIASLKKRKSDYVTSLDDSFWASTYTKASSQPSGKFTDSNIAIVGMAGRFPNAANHELFWELLE…
Cladonia borealis	Cladonia_borealis_PKS22	NA	II	PKS22	MSLKMNIFLFGDQTADYNSNLVGKLRQKDIPVLTSFLEKANVALREEISQQPGLVRKTIPSFSTLLDLVQWFSESGVSSPAIESAICTTCQIACLISYVHSTPDCIDPSNSRIIGLCTGLLAAVAASSFRSFSDLPTLGTALVRIAFRVGVVVAGSGERLQQGPRGQDSWSVAVAESSEVTMKATLRQFHIDKNISTLNEAYISAVSSHSLTISGPPSTLQTLADSVPSFASLRQVQLPIHGPYHADHLYSERALHQLLHSFHEVLGSYKPRVPLFSSFTGKLITASDTFRLVEVALEEILRRPLHWNHVIEGTCSEMEAIGVSECKIFPVGSIDSARSLIASLKKRKSDYVTSLDDSFWASTYTKASSQPSGKLADSKIAIVGMAGRFPNAANHELFW…
Cladonia uncialis	Cladonia_uncialis_PKS30	NA	III	PKS30	MEPSSQIFIFGDQTNASDTELRQLLHVKDNIVLRSFFERTTYALRVKIAQLPAMKQEKFPRFTTLLDLLARRRELRDNPALELALLCITQLACFIGWYGEGSRQYPCCSNSYVMGLCTGSFAAAAISTSQTISELLPAGIEAVLVAFRTGLRSWEARNDIEHCSVTSPVWSVSVGMQEEQASTSLKAFSKAEGLSTTSSPYISSVASTNVTISGPSSVLEQLLQSEPFSAIKHTKLAIHAPYHAAHIYGPSDIEAILAPCNQDLLSSYESKIALLSSATGKRVGKTEYGSLLRIVLNDVLTQQLHWDNVIQQSVTELCQRSSPTRIDIYPILDSAARSLASKLSHTTQSQVTLNNSCTAEGANAQSSGINGEPRQSKIAIIGYSGRFPDAESTEKFWQL…
Cladonia borealis	Cladonia_borealis_PKS30	NA	III	PKS30	MESSSQIFIFGDQTNASDKELRQLLHVKDNIVLRSFFERTTYALRVEIAQLPALKREKFPRFTTLLDLLARRLGLENNPALELALLCISQLACFIGLRLESWYGEGSRQYPHCSNSYVIGLCTGSFAAAAISTSQTISELLPAGIEAVLVAFRTGLRSWEARNDIEHRLVASPVWSASVVMQEEQASTSLDKFSKAKGLSTSSKPYLSSVTSTNVTISGPSLVLEQLLQSEPFSATKHAKLAIHAPYHAAHLYEQSDIEAILAPCNQDILSSYESKIALLSSGTGRLLGKTKYGSLLRIVLNDVLTQQLHWDNMLEQSVPEIRQRSSPTRFEIYPILTSGTRSLASKISHTTQLPVTINDSCTAESVNARSPGITGELKQSKIAIIGYSGRFPDAESTD…
Cladonia macilenta	Cladonia_macilenta_PKS30	NA	III	PKS30	MESSSQIFIFGDQTNASDKELRQLLHIKDNVVLRSFFERTTYALRVEIAQLPALKREKFPRFTNLLDLLARRRELENSPALELALLCISQLACFIGWYGEGSRQYPQCSNSYVIGLCTGSFAAAAISTSQTTSELLPAGIEAVLVAFRTGLRSWEARNDIEHRSVASPVWSVSVGMQEEQASTSLDEFXKAEGFSTSSKPYLSSVTSTNVTISGPSLVLEQLLQSEPFSATKQAKLAIHAPYHAAHLYEQSDIEAILAPCNQDILSSYESKIALLSSGTGRLLGNTKYGSLLRIVLNDVLTQQLHWENMLEQTVPEICQRSSPTRFEIYPILTSGARSLASKISHTSQLPVTINNSCTAESVNARPPGVTGELKQSKIAIIGYSGRFPDAESTDKFWQL…
Cladonia metacorallifera	Cladonia_metacorallifera_PKS30	NA	III	PKS30	MESSSQIFIFGDQTNASDKELRELLHIKDNVVLRSFFERTTYALRVEIAQLPALKREKFPRFTNLLDLLARRRELENNPALELALLCISQLACFIGWYGEGSRQYPQCSNSYVIGLCTGSFAAAAISTSQTISELLPAGIEAVLVAFRTGLRSWDARNDIEHRSVASPVWSVSVGMQEEQASTSLDEFSKVEGFSTSSKPYLSSVTSTNVTISGPSLVLEQLLRSEPFSATKHAKLAIHAPYHAAHLYEQSDIEAILAPCNQDILSSYESKIALLSSGTVRLLGNTKYGSLLRIVLNDVLTQQLHWENMLKQSVPEICQRSSPTHFEIYPILTSGARSLASKISHITQLPVTINNSCTAESVNARPPGVTGELKQSKIAIIGYSGRFPDAESTDKFWQV…
Umbilicaria freyi	U_freyi_TBG_2329_4-1_FUN003008_OMT-Cyt-P450	cl_4-1_FUN003008_OMT-Cyt-P450	III	PKS31	MQSCQVFLLGDLTISFEEDLRQLLHLKGNEILRSFFDQVGFALREELGKLSTWQQNLFPRFTTIVDLLSKLGEAEGAPALKFALLCLCQIGHFIRYFGEGSRLYPSAANSYLLGLCTGSFAAAAISTSQTLSELIPAGIEAVLVAFRTALCSLVFRNDIEKPIPGTPRSWSMVVSISEAQAEQFIENYSCARSIPRISKPYVSVITPTNVTISGPPSVLKEFLAVTSLKSYYLPIESPYHAPHLFGSHNVDEIIGEFHHDVLQSYKPRIPILSAASGEIITTDDFKALLHRVVLDTLCDHLRWDNILRSCVDQVFLQTSFKRCEIYSMSSNAASLLSSALTQSTEMDVTVNRLWNSNVSASQPSRPTGKFEHSSIAILGYSGRFPEAASNEEFWELLHA…
Umbilicaria freyi	U_freyi_TBG_2330_8-1_FUN-003222_OMT-Cyt-P450	cl_8-1_FUN-003222_OMT-Cyt-P450	III	PKS31	MQSCQVFLLGDLTISFEEDLRQLLHLKGNEILRSFFDQVGFALREELGKLSTWQQNLFPRFTTIVDLLSKLGEAEGAPALKFALLCLCQIGHFIRYFGEGSRLYPSAANSYLLGLCTGSFAAAAISTSQTLSELIPAGIEAVLVAFRTALCSLVFRNDIEKPIPGTPRSWSMVVSISEAQAEQFIENYSCARSIPRISKPYVSVITPTNVTISGPPSVLKEFLAVTSLKSYYLPIESPYHAPHLFGSHNVDEIIGEFHHDVLQSYKPRIPILSAASGEIITTDDFKALLHRVVLDTLCDHLRLDNILRSCVDQVFLQTSFKRCEIYSMSSNAASLLSSALTQSTEMDVTVNRLWNSNVSASQPSRPTGKFEHSSIAILGYSGRFPEAASNEEFWELLHA…
Cladonia rangiferina	Cladonia_rangiferina_PKS31	NA	III	PKS31	MESCQVFVFGDLTVPFEEDLRQLLHTKGNGSLSSFLDQAGFALREEFGKLASTQQDLLPHFTTLIDLLFKLNESAGAPALRFALLCLYQIGQFIRYYGEGPRPFPNADNIYLIGICTGSFAAAAISTSSTLSELVPAGVEAVLVAFRTGFRSLELRNDIERPVSGTSCSWSAVVAAQEAQATKFIETISSTKSVPRNSRPYLSAITPTNVTISGPPSVLEELLTANSLDSYYLPIESPYHAPILFGSFEIDEIMGQLDDSSIQSYKPRMALLSAASGEIIAAKDYKALLRRVVSETLCDQVRWDNILKSLAEGIFQCRGFKECMICPVTSNAAHLLHSALSRNTQMDVVINDVFDQSLSNTLLTRPTGKFEQSKIAIIGFSGRFPESASNEEFWQLLHA…
Cladonia macilenta	Cladonia_macilenta_PKS31	NA	III	PKS31	MEFCQVFLFGDLTVPFEEDLRQLLHIKGNGSLSSFLDQAGFALREEFGHLASRQQELLPRFTTLIDLLFKLNESAGAPALRSALLCLYQIGQFIRYYGEGSRAFPNADNSYLIGICTGSFAAAAISISLTLFELIPAGVEAVLVAFRTGLCSLELRDDIEKPISGTSSSWSAVVAAQEGQAIKLIETISPKKSIPRNSRPYLSAVTPKNVTISGPPSVLKELMTANSLDPHYLPIESPYHAPILFGSLEIEKIMSRLDDSSIQPYKPRIALLSAASGEIIVAKDYKALLRRVVSETLCDQVRWDSILRSLGEGNFPARGFKECMICPVTSNAAHLLQSALSRKTQMNVVINHVFNQSISKTLPARPTGKFEESKIAIIGFSGRFPESASNEEFWELLHA…
Umbilicaria deusta	U_deusta_TBG_2334_4-1FUN-001892_OMT	cl_4-1FUN-001892_OMT	IV	PKS21	MAAPLSLYLFGDQTTQSREDLRALLLLGGNPILTAFIDQAAYSLRQEIQSLSWSQRERFPSFCNFLDLLAIDASKPLHPALQLALSSVHHFALFLCQRSSELESSNGADVSYAFGFGTGLLAAVAVSCCPRPDELLPVALETVRISFRVGLLAADIGDQLVVDKSNPASWRVKIETDKSKPVLHQLEEFCTRKHLPTWSKPYVCSESHDSTLVSGIPTLLSEFVDTCNLSASNLPVYAPFHGSHIFSDNDVERIVQSFSPTLSDVSSKFTLLSHLDGKAATPQTLHAFLAVAVKAILREHLASDDVLPCIDDTVRPEVAQHCTIISIGTTSGSKLAAMIQDNGISTGNVTYMDDKAILNGVTTSDHTKQPKIAITGFSGRFPEAENIHQFWDMLRGGVD…
Umbilicaria deusta	U_deusta_TBG_2335_5-1_FUN-003168_OMT	cl_5-1_FUN-003168_OMT	IV	PKS21	MAAPLSLYLFGDQTTQSREDLRALLLLGGNPILTAFIDQAAYSLRQEIQSLSWSQRERFPSFCNFLDLLAIDASKPLHPALQLALSSVHHFALFLCQRSSELESSNGADVSYAFGFGTGLLAAVAVSCCPRPDELLPVALETVRISFRVGLLAADIGDQLVVDKSNPASWRVKIETDKSKPVLHQLEEFCTRKHLPTWSKPYVCSESHDSTLVSGIPTLLSEFVDTCNLSASNLPVYAPFHGSHIFSDNDVERIVQSFSPTLSDVSSKFTLLSHLDGKAATPQTLHAFLAVAVKAILREHLASDDVLPCIDDTVRPEVAQHCTIISIGTTSGSKLAAMIQDNGISTGNVTYMDDKAILNGVTTSDHTKQPKIAITGFSGRFPEAENIHQFWDMLRGGVD…
Umbilicaria grisea	U_grisea_TBG_2336_2-1_FUN-000827_OMT	cl_2-1_FUN-000827_OMT	IV	PKS21	MAAPLSLYLFGDQTTQSREDLRPLLLVGGNPILTAFIDQATLSLRKEIQSLSWAQRERFPSFSSLLDVLAIDASKPLHPALQLALSSVHHFALFLCQRSSELKSSNSADVSYAFGFGTGLLAAVAVSCCPRPDHLLPVALETVLVSFRIGLLAADIGEQIVINKTSPAPWRVKIETDKSELVLHQLEEFCTRKNLPTWSKPYVCSLSHDATLLSGIPTLLSEFVDTYHLSATNLPVYAPFHASHLFSNNDVERIVQSFPPTLTDVASKFTLLSHLDGKAAAPRTLLAYLADAVKAILREHLASDDILQCIEGTVQPELAHNCTVISIGTTSGSKLADMIQGNGISTGTVTYVDDKAILDGLATSDRAKQPKIAITGFSGRFPEAENIHQFWDVLRGGVD…
Umbilicaria hispanica	U_hispanica_TBG_2322_11-3_FUN-007220	cl_11-3_FUN-007220	IV	PKS21	MAPPLSLYLFSDQTTHSREDLRALLLERGIPILTTFIDQAALSLRQEIQSLSWAQRERFPSFCNFLDLLAIDASKPLHPALQLALSTVHQFALFLCQRSSQLESSNGGDVGYTFGFGTGLLAAVAVSCCPRPDKLLPVALETVLVSFRVGLLAADIGDQIVADKTSPATWRVKIETDKPELVSRQLEKFCTRKHLPTWSKPYVCSVSDKSTLVSGSPTLLSEFVDTYNLSASTLPVYAPFHGSHIFSDNDVERIVQSFSPILSDVPSKFTLLSHLDGKATNPQTLHGLLAVAVKAILREHLASDDILQSIENTVQPEVAQQCTIISIGTSIGSKLAALIQDNGISPGTVTYLDDKAILTGITSSDHTKQSKIAITGFSGRFPEAENIHQFWDVIHGGVD…
Umbilicaria hispanica	U_hispanica_TBG_2337_2-3_FUN-002332	cl_2-3_FUN-002332	IV	PKS21	MAPPLSLYLFSDQTTHSREDLRALLLERGIPILTTFIDQAALSLRQEIQSLSWAQRERFPSFCNFLDLLAIDASKPLHPALQLALSTVHQFALFLCQRSSQLESSNGGDVGYTFGFGTGLLAAVAVSCCPRPDKLLPVALETVLVSFRVGLLAADIGDQIVADKTSPATWRVKIETDKPELVSRQLEKFCTRKHLPTWSKPYVCSVSDKSTLVSGSPTLLSEFVDTYNLSASTLPVYAPFHGSHIFSDNDVERIVQSFSPILSDVPSKFTLLSHLDGKATNPQTLHGLLAVAVKAILREHLASDDILQSIENTVQPEVAQQCTIISIGTSIGSKLAALIQDNGISPGTVTYLDDKAILTGITSSDHTKQSKIAITGFSGRFPEAENIHQFWDVIHGGVD…
Umbilicaria subpolyphylla	U_subpolyphylla_TBG_2323_9-2_FUN-003945	cl_9-2_FUN-003945	IV	PKS21	MAALLSLYLFGDQTTLSREDLRALLLVGGNPILTSFIDQATLSLRKEIQSLSWSQRERFPSFSSLLDLLAIDTSKPLHPALQLALSSVHHFALFLCQRSSELESSTSADVSYTFGFGTGLLAAVAVSCCPKPDELLPVALETVLISFRIGLLAADIGDQIVVDKTSPASWRVKIETDKSELVLQQLDEFCTRKHLPTWSKPYVCSVSHDSTLLSGIPTLLSEFVDTHHLSASVLPVYAPYHGSPLFSDNDVERIVQSFSPTLPDVASKFTLLSHLDGKAATPGTLLAFLTVAVKAILREHLASDDILRSIEATVQPELAQQCTIISIGTTSGSKLAAMIQNNGISTGMVTFVDDKAILNGITTSHHAKHSKIAITGFSGRFPESENIHEFWDMLRAGVD…
Umbilicaria subpolyphylla	U_subpolyphylla_TBG_2324_8-2_FUN-004183	cl_8-2_FUN-004183	IV	PKS21	MAALLSLYLFGDQTTLSREDLRALLLVGGNPILTSFIDQATLSLRKEIQSLSWSQRERFPSFSSLLDLLAIDTSKPLHPALQLALSSVHHFALFLCQRSSELESSTSADVSYTFGFGTGLLAAVAVSCCPKPDELLPVALETVLISFRIGLLAADIGDQIVVDKASPASWRVKIETDKSELVLQQLDEFCTRKHLPTWSKPYVCSVSHDSTLLSGIPTLLSEFVDTHHLSASVLPVYAPYHGSPLFSDNDVERIVQSFSPTLPDVASKFTLLSHLDGKAATPGTLLAFLTVAVKAILREHLASDDILRSIEATVQPELAQQCTIISIGTTSGSKLAAMVQNNGISTGTLTFVDDKAILNGITTSHHAKHSKIAITGFSGRFPESENIHEFWDMLRAGVD…
Umbilicaria spodochroa	U_spodochroa_TBG_2434_34-2_FUN-007638	cl_34-2_FUN-007638	IV	PKS21	MAAPLSLYLFGDQTTQSREDLRPLLLVGGNPILTAFIDQATLSLRKEIQSLSWAQRERFPSFSSLLDVLAIDASKPLHPALQLALSSVHHFALFLCQRSSELKSSNSADVSYAFGFGTGLLAAVAVSCCPRPDQLLPVALETVLISFRIGLLAADIGEQIVINKTSPAPWRVKIETDKSELVLHQLEEFCTRKNLPTWSKPYVCSVSHDATLLSGIPTLLSEFVDTYHLSSSNLPVYAPFHAAHLFSDNDVERIVQSFSPTLTDVASKFTLLSHVDGKAATPRTLLAYLAIAVKAILQEHLASDDILRCIEGTVQPELAHNCTVISIGSTSGSKLAAMIQDNGISTGTVTYVDDKAILDGLATSDRAKQPKIAITGFSGRFPEAENIHQFWDVLRGGVD…
Umbilicaria spodochroa	U_spodochroa_TBG_2435_22-4_FUN-007006	cl_22-4_FUN-007006	IV	PKS21	MAAPLSLYLFGDQTTQSREDLRPLLLVGGNPILTAFIDQATLSLRKEIQSLSWAQRERFPSFSSLLDVLAIDASKPLHPALQLALSSVHHFALFLCQRSSELKSANSADVSYAFGFGTGLLAAVAVSCCPRPDQLLPVALETVLISFRIGLLAADIGEQIVINKTSPAPWRVKIETDKSELVLHQLEEFCTRKNLPTWSKPYVCSSSHDATLLSGIPTLLSEFVDTYHLSASNLQVYAPFHAAHLFSDNDVERIVKSFSPTLTDVASKFTLLSHVDGKAATPRTLLAYLAIAVKAILREHLASDDILRCIEGTVQPELAHNCTVISIGSTSGSKLAAMIQDNGISTGTVTYVDDKAILDGLATSDRAKQPKIAITGFSGRFPEAENIHQFWDVLRGGVD…
Umbilicaria muhlenbergii	U_muhlenbergii_22_FUN-08191	cl_22_FUN-08191	IV	PKS21	MLFDNKTNSYPLPTTRTITTSADNMAAPLSLYLFGDQTTQSREDLRALLLVGGNPILTAFIDQAAFALRREIQSLSWSQRERFPSFCNFLDLLAIDASKPLHPALQLALSSVHHLALFLWTSEPESSNSDDVSYTFGFGTGLLAAVAVSCCPKPDQLLPVALETVLIGFRVGLLAADIGDQIAVDKTSPAPWRVKIDTDNSKLVLHQLEEFCTRKVGTPNHMPLLAKYEDSIYRHGHSHNDVERIVQSFSPTLSDVASKFTLLSHLEGKAATPQTLQALLAVAVKAILREHLASDEILRCIEDTVQPELAQHCTIISIGTTSGSKLAAMIQDDGISTGKVTLTYVDDKAILNGITTSGHTRQPKIAITGFSGRFPEAENIHQFWDVLHGGVDTHSQTPE…
Umbilicaria pustulata	U_pustulata_TBG_2333_5-6_FUN-05000-OMT	cl_5-6_FUN-05000-OMT	IV	PKS21	MAPPLSLYLFSDQTTHAREDLRALLLERGIPILTTFIDQAALSLRQEIQSLSWAQRERFPSFCNFLDLLAIDASKPLHPALQLALSTVHQFALFLCQRSSQLESSNGGDVGYTFGFGTGLLAAVAVSCCPRPDKLLPVALETVLVSFRVGLLAADIGEQIVADKTSPATWRVKIETDKPELVSRQLEEFCTRKHLPTWSKPYVCSVSDKSTLVSGSPTLLSEFVDTYNLSASTLPVYAPFHGSHIFSDNDVERIVQSFSPILSDVPSKFTLLSHLDGKATNPQTLHGLLAAAVKAILREHLASDDILQSIENTVQPEVAQQCTIISIGTSIGSKLAALIQDNGISPGTVTYLDDKAILTGITSSDHTKQSKIAITGFSGRFPEAENIHQFWDVIHGGVD…
Umbilicaria pustulata	U_pustulata_TBG_2345_13-1_FUN-08032-OMT	cl_13-1_FUN-08032-OMT	IV	PKS21	MAPPLSLYLFSDQTTHAREDLRALLLERGIPILTTFIDQAALSLRQEIQSLSWAQRERFPSFCNFLDLLAIDASKPLHPALQLALSTVHQFALFLCQRSSQLESSNGGDVGYTFGFGTGLLAAVAVSCCPRPDKLLPVALETVLVSFRVGLLAADIGEQIVADKTSPATWRVKIETDKPELVSRQLEEFCTRKHLPTWSKPYVCSVSDKSTLVSGSPTLLSEFVDTYNLSASTLPVYAPFHGSHIFSDNDVERIVHSFSPILSDVPSKFTLLSHLDGKATNPQTLHGLLAVAVKAILREHLASDDILQSIENTVQPEVAQQCTIISIGTSIGSKLAALIQDNGISPGTVTYLDDKAILSGITSSDHTKQSKIAITGFSGRFPEAENIHQFWDVIHGGVD…
Umbilicaria phaea	Uphaea_ref_cold-no-train_13-1_FUN-04794-OMT	cl_13-1_FUN-04794-OMT	IV	PKS21	MAAPLSLYLFGDQTTQSREDLRPLLLVGGNPILTAFIDQATLSLRKEIQSLSWSQRERFPSFSSLLDLLAIDASKPLHPALQLALSSVHHFALFLCQRSSELKSSNSADVSYTFGFGTGLLAAVAVSCCPRPDQLLPVALETVLVSFRIGLLAADIGDQIVVDKSSPAPWRVKIETDKSELVLHQLNEFCTRKHLPTWSKPYVCSVSHDSTLLSGIPTLLSEFVDTYHLSASNLPVYAPFHASHIFSDNDVERIVQTITPTLSDVASKFTLLSHLDGKAATPRTLLAYLAVTVKAILREHLASDDILQSIEGTVQPDLAQNCTVISIGTTSGSKLAALIQDNGISTGTVTYVDDKAILDGLATSNRAKQPKIAITGFSGRFPEAENIHQFWDVIRGGVD…
Umbilicaria phaea	Uphaea_ref_warm-no-train_8-1_FUN-03494-OMT	cl_8-1_FUN-03494-OMT	IV	PKS21	MAAPLSLYLFGDQTTQSREDLRPLLLVGGNPILTAFIDQATLSLRKEIQSLSWSQRERFPSFSSLLDLLAIDASKPLHPALQLALSSVHHFALFLCQRSSELKSSNSADVSYTFGFGTGLLAAVAVSCCPRPDQLLPVALETVLVSFRIGLLAADIGDQIVVDKSSPAPWRVKIETDKSELVLHQLNEFCTRKHLPTWSKPYVCSVSHASTLLSGIPTLLSEFVDTYHLSASNLPVYAPFHASHIFSDNDVERIVQTFSPTLSDVASKFTLLSHLDGKAATPGTLRAYLAVTVKAILREHLASDDILQSIEGTVQPELAQNCTVISIGTTSGSKLAALIQDNGISTGMVTYVDDKAILDGLATSNRAKQPKIAITGFSGRFPEAENIHQFWDVIRGGVD…
Cladonia borealis	Cladonia_borealis_PKS21	NA	IV	PKS21	MATPLSLYLFGDQDSQFRDDLGALLLVGGNPVLNTFFDRAALSLRQEIQALPWPQRDQFPSFCNFLDLLAIDTSKPLHPALQLALSSVHHFAVFLCRKHSEIESSKFDGSWYTSGFGTGLLAAAAVSCFSTFERFLPIALDTVLVSFRVGLLAADIRDQIVIDKESLACWRVRVETGKPEVVLSQLEELCTQKHLRIWSRPYVCCVSDDSVLLSGPPTLLEDFVRAYNLDASESAVYAPFHASQIYSQNDVERIVHSFSPTLASVTSKLTLLSHRDGKALPPQTLHSLLAVAVSAVLREHVASPDVLCGIKDVIQSQLAQPCTLISIGTPNGPRLAAMLDNAKLSLDEVIHVSNESIVSHASAPQQTRQPKIAITGFSGRFPEAENLHRFWDVLHEGVD…
Cladonia macilenta	Cladonia_macilenta_PKS21	NA	IV	PKS21	MAAPLSLYLFGDQDSQFRDDLGALLLVGGNPVLNTFFDRAALSLRQEIQALPWSQRDQFPSFCNFLDLLAIDTSKPLHPALQLALSSVHHFAVFLCRKHSEIESSKFDGSWYTSGFGTGLLAAAAVSCFSTFERFLPIALDTVLVSFRVGLLAADIRDQILIDKESLACWRVRVETGKSEAVLSQLEELCTQKRLRTWSRPYVCCLSDDSVLLSGPPTLLEDFVRTYNLDASESAVYAPFHASQLYSQNDVERIIHSFSPTLASVTSKLTLLSHRDGKALPPQTLHSLLAVAVSAVLREHVGSFDVLCGIKDVIQSQLAQPCTLISIGTPNGLRLAAMLDSTKLSLDGVIHVNNESIVSHASAPQQTRQPKIAITGFSGRFPEAENLHRFWDVLRGGID…
Cladonia metacorallifera	Cladonia_metacorallifera_PKS21	NA	IV	PKS21	MAAPLSLYLFGDQDSQFRDDLGALLLVGGNPVLNTFFDRAALSLRQEIQALPWPQRDQFPSFCNFLDLLAIDTSKPLHPALQLALSSVHHFAVFLCRKHSEIESSKFDGYWYTSGFGTGLLAAAAVSCFSTFERFLPIALDTVLVSFRVGLLAADIRDQIVINKESLAPWRVRIETDKPEVVLSQLEELCTQKHLRTWSRPYVCYISDDSVLLSGPPTLLEDFVRTYNLDTSVSAVYAPFHASQIYSQNDVERIIHSFSPTLASVTSKLTLLSHRDGKALPPQTLHSLLAVAVSAVLREHVGSSDVLCGIKDVIQSQLAQPCTLISIGTPNGPRLAAMLDNTKLSLDEVIHVNNESIVSHASAPQQTRQPKIAITGFSGRFPEAENLRRFWDVLHEGLD…
Cladonia rangiferina	Cladonia_rangiferina_PKS32	NA	IV	PKS32	MEDQMHIFLFGDQTYQIGSELPQMACLCDDPILESFLSRAYQALRCEIAGLPESRRQQLPSLPSLPKLLAMPSQGPTHVAINQALTCIYHLASFIRHCNLAKGSYPCASNTFAVGLCTGALAAAAVSCCHSLSELLHVAVYAVRVAFHVGLYATETADSIEPSDSPTESWACVASASNAPEIEQCILQFSEKLHLPPTSRLYVSEVTTHGVSVSAPPSILRQFQSNSASQGLHISPLQIHAPYHAPHLYDEQNLASLLSSPEDLSTYSTYIPVLSACSGKLRRASNLIQAFRAALADILINRIDLNLMYEGISFLTRLTQNSQILVHSIGTSAGKALIRTLSEKPKISPSSKPPENDLHASSPSSQSLATPVLSKASPMTVDGKSKIAILGMSGRFPNA…
Cladonia borealis	Cladonia_borealis_PKS32	NA	IV	PKS32	MYLSSGELHSSLRFDQGIIPILSELLHVAVYTVRVAFRVGLNATDTADSIERSDSPTEAWSYVQFSEKLHLPPTSRLYVSEVAAHGVSVSGPPSNLRQFQRNSASQGLHISPLQIQAPYHAPHLYDKHNFASLLSSSEDLSSYSTYIPVLSTCSGKLRRASDLTQAFRAAVADILINRIDLNLMYEGISFLTRMAQDSQILVHLIGTSAGKALMRTLSENPQRIPSHKLPENDLHAPSPSSQSLATPVLSTASPTTVDGKSRIAILGMSGRFPNADGLSEFWDVLAKGLDVHSIAPSSRWDTATHVDVSGKRKNTSATTYGCWLKRPDLFDPKIFNISPREAPQIDPAQRLALLTAYEAIEQAGIVPDGSQSTQKDRVGVFFGVTSNDWMETNSAQDID…
Cladonia grayi	Cladonia_grayi_PKS32	NA	IV	PKS32	MEDKMHIFLFGDQTYQIGSELSRLASLCEDPILESFLSRAYQALRSEIAELPEYRRQQLPSLPSLTKLLAVPSHGPTHVAISQALTCTYHLATFISHCSLTRGSYPCASNTFALGLCTGALAAAAVSCSHSLSELLHVAVFAVRVAFRVGLTATETAYSIERSESPTESWSCIVSGCNAPEIEQCISQFNEKLHLPPTSRLYVSEVTAHGVSVSGPSSILRQFGSNPDFQRLHISPLQIHAPYHAPHLYDEHDLTSLLSSSEDFSSYSTYIPVLSTCSGKLRRASNLTQAFRAALADILVNRIDLNQMYEGISFITRLTQDSEVLVHSIGTSAGKALSRTLSQKPKVPPSYEFPVNHSHASSPSLQSLATPLKPAGSPKTVDGKSKIAILGMSGRFPNA…
Dermatocarpon miniatum	D_miniatum_TBG_2331_3-4_FUN-03184	cl_3-4_FUN-03184	IV	PKS33	SYAVHGLTISGSPNVLNDLRRSEVFAGLHSKTISIYAPYHAPHLFSRHDIESILVSTEAHLWGSYITTLPTVSSTTGNSDKAEDFRSRLEAALTQILIEPIQWQEFGRGIASILHASGAPQVEIVPIATNADSALCSTLKHAVQANVNLPSGILSSKIGSLEAPPLIHQPSIPGARPEGSKIAIIGMSGRYPNAEDNEQFWDVLRQGLDVHKEVPPLHWDAKTHVDITGARKNTSATPYGCWLENPAAFDARFFNMSPREAPQVDPAQRIALMTAYEAIEQAGIVPDATPSTRKERVGVFYGVTSNDWMETNSAQAIDTYFIPGGNRAFIPGRLNYFFKFSGPSYSVDTACSSSLAAIHIACNSLWRGDIDTAIAGGTNVLTNPDFTAGLDRGHFLSRT…
Cladonia macilenta	Cladonia_macilenta_PKS33	NA	IV	PKS33	MSELCHIYLFGDDTFDYSKALSNLVHSNNDPLVISFFETTYAALHAEIRVLPHHQRQECGRFANFSELAAHALAGTLHPSLEQALACAYQLASFISEHSQNRTYPKASTSHVIGLCTGSLAAAAVCSSTTVSNLLPAAVHSVVVAFRTGLCAVEVGRAISPEGGFTGHWSVLCPRLRLEEAYGAIKAFSEVTHLPVTSQPFVSAHSDSGATISGPPSTLVVMRQSQFFTNTNTIPLSIKAPYHAPHLFSDDDVEMILSTTLPDCWAAQLAAIPTISSATGESIWAGDFRSLLRAAINDILLKPLRWDMLSQRLASIAGSLRGVPVILHQVAVSADGAVRAALKQGGHDARLILDQSRSTPHATAKMESGSSSTGRPDKSKIAVIGVSGRFPDAEDLQSF…
Cladonia metacorallifera	Cladonia_metacorallifera_PKS33	NA	IV	PKS33	MSELCHIYLFGDDTFDYSKALCDLVHSNNDPLVISFFEKTYAALHAEIRVLPHHQRQECGRFANFSELAAHALAGTLHPSLEQALACAYQLASFISEHSQNRTYPKASTSHVIGLCTGSLAAAAVCSSTTVSNLLPAAVHSVVVAFRTGLCAVEVGRAISPEGGFTGHWSVLCPHLRLEEAYGAIKAFSEVTHLPVTSQPFVSAHSDSGATISGPPSTLLAMRRSQFFTNTNTIPLSIKAPYHAPHLFSDDDVEMILSTTLPDCWAAQLAAIPTISSATGESIWAGDFRSLLRAAVNDILLKPLRWDMLSQRLASIAGSLRGVPVILHQVAVSADGAVRAALKQGGHDARLILDQSRSTPHATAKMESGSSSTGRPDKSKIAVIGVSGRFPDAEDLQSF…
Cladonia macilenta	Cladonia_macilenta_PKS34	NA	IV	PKS34	MADQMTLYLFGDQTYDTQTDWKDLLRHRHNPVLEDFLVKAYNRIRKDLFKLPNEIREGLPRFTCLDDLVLRKQGGKQCIPLDMAVTCMYQLGFFISQADPWHYRADNSLMLGVCTGTLAAAAVSCSRSVLELVPMAVDAVAVAFRTGMHVMEVAERVGSSDASDQSWSIIVPGLASAAMVHRLCKQSILPLTSKPYISAYAPNGITLSGPPGSLAQFTSSDNFKDSTYKSIQIFGPYHASHLHSQDDVEEIVGSLGLRSADACPNQVPVLPSSGATVEGGNYTTLLKAAVEQILLRPIRWSGVLEGLQIHLQGVGSKKFGIVPIGTKADQLIYTGLKQMSLSGLSLSTPAQSKPCSREDASYSSPSQPKLAIIGMSGRFPGAKDNEAFWDLLYQGLDVH…
Cladonia metacorallifera	Cladonia_metacorallifera_PKS34	NA	IV	PKS34	MPDQMTLYLFGDQTYDTQPDLKDLLRHRHNPVLENFLVKAYDRIRKDLFKLPNEIREGLPRFTCLDDLVLRKQGGKQCIPLDMAVTCMYQLGFFISQADPWHYRADNSLMLGVCTGALAAAAVSCSRSVLELVPMAVDAVAVAFRTGMHVMEVAKRVESSDASDQSWSIIIPGLASAAMVHRHCEQSFLDQILPLTSKPYISAYAPNGITLSGPPRSLAQFTSSDHFKDFAYKSIQIFGPYHASHLHSQDDVEEIVGSLGPRSADACPNQVPVLPSSGATVEGGNYKTLLEAAVEQILLRPIRWSGVLEGLQIHLQRVGSKKFDIVPIGTKADQLIYSGLKQMSLSGLSLSTPEQSKPCSHKDASYSSPSQPKLAIIGMSGRFPGAKDNEAFWDLLYQG…
Umbilicaria deusta	U_deusta_TBG_2334_1-1_FUN-000032	cl_1-1_FUN-000032	IV	unknown	MARQTQVYLFGDQTFDFDGGLRRLLHVKDNAVLISFFERVQHAIRIEIGELPFQTKELFPRFSSLIDLLAKHREAGSNPAIEKMLACIHQFACFFDQHGEGSKSYPLPSETYMIGMCTGLLTAAAVSCCQSLSELLPVAVQAVLVAFRTGLHTMEVSTRVEKSVGGSKVWSVMIPGCSYGTVSDILDEYRRTKCLPASSQAYISAVALNGLTISGPPSVLEELVRIEQFAKLGAIKIPVHAPYHASHLYDEADLDSILEKTLGETCASHQVRIPVISSTTGEPTYIGTFGSLLRALLREILLEPLRMDRIQEGLASILATSGTSHCKITPIATKAGQGLVVALKKAGHAGIKLDDEANTAKETGPTGRPGQSKIAIIGMSGRFPDAESPEAFWDILYQG…
Umbilicaria deusta	U_deusta_TBG_2335_3-2_FUN-002086	cl_3-2_FUN-002086	IV	unknown	MARQTQVYLFGDQTFDFDGGLRRLLHVKDNAVLISFFERVQHAIRIEIGELPFQTKELFPRFSSLIDLLAKHREAGSNPAIEKMLACIHQFACFFDQHGEGSKSYPLPSETYMIGMCTGLLTAAAVSCCQSLSELLPVAVQAVLVAFRTGLHTMEVSTRVEKSVGGSKVWSVMIPGCSYGTVSDILDEYRRTKCLPASSQAYISAVALNGLTISGPPSVLEELVRIEQFAKLGAIKIPVHAPYHASHLYDEADLDSILEKTLGETCASHQVRIPVISSTTGEPTYIGTFGSLLRALLREILLEPLRMDRIQEGLASILATSGTSHCKITPIATKAGQGLVVALKKAGHAGIKLDDEANTAKETGPTGRPGQSKIAIIGMSGRFPDAESPEAFWDILYQG…
Umbilicaria freyi	U_freyi_TBG_2329_3-1_FUN-2191	cl_3-1_FUN-2191	IV	unknown	MARQTQVYLFGDQTFDFDGGLRRLLHVKDNAVLISFFERVQHAIRIEIGELPFQTKELFPRFSSLIDLLAKHRETGSNPAIEKMLACIHQFACFFDQHGEASQSYPLMSETYMIGMCTGLLTAAAVSCCQSLPELLPVAVQAVLVAFRTGLHTMEVSTRVERSAGGSRVWSVMIPGCSYRAGSDILNEYCQTKCLPASSQAYISAVALNGLTISGPPRVLEELVRLEQFAKLGAIKIPVHAPYHASHLYDDADLDSILEKTSSETCASYQVRIPVISSTTGEPTYTGTFVSLLRAVLREILLEPLRMDRISEGLASILSTSGTSHCTVTPIATKAGQGLVAALKKTGHMGIKLDDGARDVKETGPTGRPGQSKIAIIGMSGRFPDAESPEAFWDLLYQG…
Umbilicaria freyi	U_freyi_TBG_2330_9-1_FUN-003428	cl_9-1_FUN-003428	IV	unknown	MARQTQVYLFGDQTFDFDGGLRRLLHVKDNAVLISFFERVQHAIRIEIGELPFQTKELFPRFSSLIDLLAKHRETGSNPAIEKMLACIHQFACFFDQHGEGSQSYPLMSETYMIGMCTGLLTAAAVSCCQSLPELLPVAVQAVLVAFRTGLHTMEVSTRVERSAGGSRVWSVMIPGCSYRAGSDILNEYCQTKCLPASSQAYISAVALNGLTISGPPRVLEELVRLEQFAKLGAIKIPVHAPYHASHLYDDADLDSILEKTSSETCASYQVRIPVISSTTGEPTYTGTFVSLLRAVLREILLEPLRMDRISEGLASILSTSGTSHCTVTPIATKAGQGLVAALKKTGHMGIKLDDGARDVKETGPTGRPGQSKIAIIGMSGRFPDAESPEAFWDLLYQG…
Umbilicaria grisea	U_grisea_TBG_2336_8-1_FUN-003950	cl_8-1_FUN-003950	IV	unknown	MARQTQVYLFGDQTFDFDGGLRRLLHVKHNAVLISFFERVQHAIRVEIGELPFQTKELFPRFSTLIDLLAKHRETGSNPAIEKMLACIHQFACFFDQHGEGSRSYPLMSETYMIGMCTGLLTAAAVSCCQSLPELLPVAVQAVLVAFRTGLHTMEVSTRVERSVGGSRVWSVMIPGCSYQTVSDILDEYCQTKCLPASSQAYISAVALNGLTISGPPSVLEELVRLEQFAKLGAIKIPVHAPYHASHLYDDADLDSILEKTSSETCASYQVRIPVISSTTGEPTYTGTFVSLLRAVLREILLEPLRMDRISEGLASILSSSGISHCKVTPIATKAGQGLVAALKKTGHMGIKLDDGARDVKETGPTGRPGQSKIAIIGMSGRFPDAESPEAFWDLLYQG…
Umbilicaria hispanica	U_hispanica_TBG_2322_4-1_FUN-003261	cl_4-1_FUN-003261	IV	unknown	MARQTHVYLFGDQTFDFDGGLRRLLHVKDNAVLISFFERVQHAIRIEIGELPFQTKQLFPRFFSLIDLLAKHREAGSNPAIEKMLASIYQFACFFDQHAEGSQSYPLPSETYMIGMCTGLLTAAAVSCCQSLSELLPVAVQAVLVAFRTGLHAMEVSTRVEKPVGASKCLPASSQAYISAVALNGLTVSGPPSVLEDLVKLEPFAKLGAIKIPVHAPYHASHLYEEADLESILEKTLSEPCASRQVRIPIISSTTGEPTYVSTFASLLHAVLREILLEPLRMDRIQEGLASMLGTSGTSHCKVTPIATKAGQGLVAALKKAGHAGVKLDDGAKMAEETGPTGRTGQSKIAIIGMSGRFPDAESPEAFWDILYQGLDVHKTAPAFHWDVKTHVDAEGKKK…
Umbilicaria hispanica	U_hispanica_TBG_2337_2-4_FUN-002721	cl_2-4_FUN-002721	IV	unknown	MARQTHVYLFGDQTFDFDGGLRRLLHVKDNAVLISFFERVQHAIRIEIGELPFQTKQLFPRFFSLIDLLAKHREAGSNPAIEKMLASIYQFACFFDQHAEGSQSYPLPSETYMIGMCTGLLTAAAVSCCQSLSELLPVAVQAVLVAFRTGLHAMEVSTRVEKPVGASKVWSVMIPGCSYGTVSDILSEHRRSKCLPASSQAYISAVALNGLTVSGPPSVLEDLVKLEQFAKLGAIKIPVHAPYHASHLYEEADLESILEKTLSEPCASRQVRIPIISSTTGEPTYVSTFASLLHAVLREILLEPLRMDRIQEGLASMLGTSGTSHCKVTPIATKAGQGLVAALKKAGHAGVKLDDGAKMAEETGPTGRTGQSKIAIIGMSGRFPDAESPEAFWDILYQG…
Umbilicaria subpolyphylla	U_subpolyphylla_TBG_2323_14-1_FUN-005373	cl_14-1_FUN-005373	IV	unknown	MARQTQVYLFGDQTFDFDGGLRRLLHVKDNAVLISFFERVQHAIRIEIGELPFQTKELFPRFSTLIDLLAKHREAGSNPAIEKMLACIHQFACFFDQHGEAAQSYPLMSETYMIGMCTGLLTAAATSCCQSLSELLPVAVQAVLIAFRTGLHTMEVSTRVEKSVGSSSKVWSVMIPGCSYGTVSDVLDEYRRTKCLPTSSQAYISAVALNGLTISGPPSVLEELVRLEQFAKLGAIKIPVHAPYHASHLYDEADLDSILEKTSSQTCASQQVRIPVISSTTGQPTHAGTFLSLLRTVLREILLEPLRMDRISSGLALILSESGTSHCKVTPVASKAGQGLVAALKKAGNMGIKLDDGARDVKETGPTGRHGQSKIAIIGMSGRFPDAESPEAFWDILYQ…
Umbilicaria subpolyphylla	U_subpolyphylla_TBG_2324_13-2_FUN-006017	cl_13-2_FUN-006017	IV	Unknown	MARQTQVYLFGDQTFDFDGGLRRLLHVKDNAVLISFFERVQHAIRIEIGELPFQTKELFPRFSTLIDLLAKHREAGSNPAIEKMLACIHQFACFFDQHGEASQSYPLMSETYMIGMCTGLLTAAATSCCQSLSELLPVAVQAVLIAFRTGLHTMEVSTRVEKSVGSSSKVWSVMIPGCSYGTVSDVLDEYRRTKCLPTSSQAYISAVALNGLTISGPPSVLEELVRLEQFAKLGAIKIPVHAPYHASHLYDEADLDSILEKTSSETCASRQVRIPVISSTTGQPTHAGTFLSLLRTVLREILLEPLRMDRISSGLALILSESGTSHCKVTPVASKAGQGLVAALKKAGNMGIKLDDGARDVKETGPTGRHGQSRIAIIGMSGRFPDAESPEAFWDILYQ…
Umbilicaria spodochroa	U_spodochroa_TBG_2434_10-1_FUN-004212	cl_10-1_FUN-004212	IV	unknown	MARQTQVYLFGDQTFDFDGGLRRLLHVKDNAVLISFFERVQHAIRIEIGELPFQTKDVFPRFSSLIDLLAKHREAGSNPAIEKMLACIHQFACFFDQHGEGSQSYPLMSETYMIGMCTGLLTAAAVSCCQSLSELLPVAVQAVLVAFRTGLHTMEVSTRVERSVGGSGVWSVMIPGCSYRTVSDILNEYCQTKCLPTSSQAYISAVALNGLTISGPPSVLGELVRLEQFAKLGAIKIPVHAPYHASHLYDDADLDSILEKTSSETCASYQVRIPVISSTTGEPTYTGTFVSLLRAVLREILLEPLRMDRISEGLASILSTSGTSHCRVTPIATKAGLGLVAALKKTGHMGIKLDDGAKDVKETGPTGRPGQSKIAIIGMSGRFPDAESPEAFWDILYQG…
Umbilicaria spodochroa	U_spodochroa_TBG_2434_13-1_FUN-003704	cl_13-1_FUN-003704	IV	unknown	MARQTQVYLFGDQTFDFDGGLRRLLHVKDNAVLISFFERVQHAIRIEIGELPFQTKDVFPRFSSLIDLLAKHREAGSNPAIEKMLACIHQFACFFDQHGEGSQSYPLMSETYMIGMCTGLLTAAAVSCCQSLSELLPVAVQAVLVAFRTGLHTMEVSTRVERSVGGSGVWSVMIPGCSYRTVSDILNEYCQTKCLPTSSQAYISAVALNGLTISGPPSVLGELVRLEQFAKLGAIKIPVHAPYHASHLYDDADLDSILEKTSSETCASYQVRIPVISSTTGEPTYTGTFVSLLRAVLREILLEPLRMDRISEGLASILSTSGTSHCRVTPIATKAGLGLVAALKKTGHMGIKLDDGAKDVKETGPTGRPGQSKIAIIGMSGRFPDAESPEAFWDILYQG…
Umbilicaria spodochroa	U_spodochroa_TBG_2435_15-1_FUN-005476	cl_15-1_FUN-005476	IV	unknown	MARQTQVYLFGDQTFDFDGGLRRLLHVKDNAVLISFFERVQHAIRIEIGELPFQTKELFPRFSSLIDLLAKHREAGSNPAIEKMLACIHQFACFFDQHGEGSQSYPLMSETYMIGMCTGLLTAAAVSCCQSLSELLPVAVQAVLVAFRTGLHTMEVSTRVERSVGGSGVWSVMIPGCSYRTVSDILNEYCQTKCLPTSSQAYISAVALNGLTISGPPSVLGELVRLEQFAKLGAIKIPVHAPYHASHLYDDADLDSILEKTSSETCASYQVRIPVISSTTGEPTYTGTFVSLLRAVLREILLEPLRMDRISEGLASILSTSGTSHCRVTPIATKAGLGLVAALKKTGHMGIKLDDGARDVKETAPTGRHGQSKIAIIGMSGRFPDAESPEAFWDLLYQG…
Umbilicaria muhlenbergii	U_muhlenbergii_31_FUN-04019	cl_31_FUN-04019	IV	unknown	MECLPTSSQAYISAVALNGLTISGPPSVLEELVRIDQFAKLGAIKIPVHAPYHASHLYDEADLDSILEKTSGETCASRQVRIPLISSTTGEPTYTGTFVSLLRAVLREILLEPLRMDRIQEGLASILSASGTSHCKVTPIATKAGQGLVAALKKAGYAGIKLDDGVKTAKETGPTGRPGQSKIAIIGMSGRFPDAESPEAFWDILYQGLDVHKEAPASHWNVKTHVDPEGKKKNTSGTPYGCWLKDPGMFDARFFNMSPREAPQVDPAQRLALLTAYEAIEQAGIVPDATPSTQKDRVGVFYGMTSNDWCETNSAQDIDTYFIPGGNRAFTPGRINYFFKFSGPSYSVDTACSSSLAAIHVACNSLWTGDCDTAIAGGTNVLTNPDFTAGLDKGHFLSR…
Umbilicaria pustulata	U_pustulata_TBG_2333_4-2_FUN-04005	cl_4-2_FUN-04005	IV	unknown	MARQTHVYLFGDQTFDFDGGLRRLLHVKDNAVLISFFERVQHAIRIEIGELPFQTKELFPRFFSLIDLLAKHREAGSNPAIEKMLASIYQFACFFDQHAEGSQSYPLPSETYMIGMCTGLLTAAAVSCCQSLSELLPVAVQAVLVAFRTGLHAMEVSTRVEKPVGASKVWSVMIPGRSYGTVSDILSEHRRSKCLPASSQAYISAVALNGLTVSGPPSALEDLVKLEQFAKLGAIKIPVHAPYHASHLYEEADLECILEKTLSEPCASRQVRIPIISSTTGEPTYASTFASLLHAVLREILLEPLRMDRIQEGLASILGTSGTSHCKVTPIATKAGQGLVAALKKAGHAGIKLDDGAKTAEETGPTGRTGQSKIAIIGMSGRFPDAESPEAFWDILYQG…
Umbilicaria pustulata	U_pustulata_TBG_2345_12-2_FUN-08017	cl_12-2_FUN-08017	IV	unknown	MANGTMNVVLFGDETANVRAIFQRVHHYKQSSALVGSFLEKAYTALHEEAMAVPKSMRETIPDSTSIFDMMERYYDIGIPNPATEGALLCISQMASFMGSFEERPDDFIDFEICFIGWGIGLLAAAAVASSRTLATLPTVMVEIVRIAFRTGTLVSRVSQQLQQPGHSKEAWAMIVYDVTESAATEALDDYHTSKHIPTSDRAYISAVSKGTVTISAPPSRLQQLLDESELFKNTKTVQIPIYALYHASHLYDMEDVQEILQPSASHLEGIHHAGRPVLSTVTGQEFSVSSTFELLEKLLHEILVEPQRWDAVQKGVVSEVSESDISICRVSAFGTTHAAAGLVATLRSKTSVDVAQEDLAKAHEPIEIERRLASVDKIAIVGMSGRFPGATSCEELWE…
Umbilicaria phaea	Uphaea_ref_cold-no-train_9-1_FUN-03397	cl_9-1_FUN-03397	IV	unknown	MARQTQVYLFGDQTFDFDGGLRRLLHVKDNAVLISFFERVQHAIRIEIGELPFQTKELFPRFSSLIDLLAKHREAGSNPAIEKMLACIHQFACFFDQQREGSQSYPLMSETYMIGMCTGLLTAAAVSCCQSLSDLLPVAVQAVLVAFRTGLHTMEVSTRVEKSVGGSKVWSVMIPGCSYRTVSDILDEYRQTKCLPTSSQAYISAVALNGLTISGPPSVLEELVRLEQFAKLGAIKIPVHAPYHASHLYDEADLDSILEKTSSETCASYQVRIPVISSTTGEPTYTGTFISLLRAVLREILLEPLRMDRISEGLASILSTSGTSHCKVTPVATKAGQGLVAALKKAGHMGIKLDDGERDVKETGPTGRPGQSKIAIIGMSGRFPDAESPEAFWDILYQG…
Umbilicaria phaea	Uphaea_ref_warm-no-train_7-1_FUN-3125	cl_7-1_FUN-3125	IV	unknown	MARQTQVYLFGDQTFDFDGGLRRLLHVKDNAVLISFFERVQHAIRIEIGELPFQTKELFPRVSSLIDLLAKHREAGSNPAIEKMLACIHQFACFFDQQREGSQSYPLMSETYMIGMCTGLLTAAAVSCCQSLSELLPVAVQAVLVAFRTGLHTMEVSTRVEKSVGGSKVWSVMIPGCSYRTASDILDEYRQTKCLPTSSQAYISAVALNGLTISGPPSVLEELVRLEQFAKLGAIKIPVHAPYHASHLYDEADLDSILEKTSSETCASYQVRIPVISSTTGEPTYTGTFVSLLRAVLREILLEPLRMDRISEGLASILSTSGTSHCNVTPVATKAGQGLVAALKKAGHMGIKLDDGERDVKETGPTGRPGQSKIAIIGMSGRFPDAESPEAFWDILYQG…
Cladonia borealis	Cladonia_borealis_PKS1	NA	IX	PKS1	MSVTLDGHPMASVVVFCPQSKAPGEGYLTQLHSFLRHSKHLEPFVQEMLKLQEVWTILAEQREDIADLGQGPRHIQNMSEWFKTGRSSAIAHSLSGILTLPMLVVIQICQYFQYLELHGITHSQLLAQLREGGGVQGYCGGLLPAIAIACSRNEAEVVENAAKAARIAMAIGAYGELGDDESVPGATTIVVRLKRAGQGDELIGKFPGAYISAVTDPKTISIVGPVPVLLKLQSYAREQGLLVNEMHIRGKVHNPENAELAQELCQLCDRNEILQLPNASDLQAPVRSNKTGDLLTRGSLTHEIVSVILASRCEWYTLLTELAKDLDLSGRRTHTFATFGIGDCIPLSPFHKLQLQITKFEVQSLVAEAMYKVRANRLEDDYAYPRDAVAIIGASCRLP…
Cladonia grayi	Cladonia_grayi_PKS1	NA	IX	PKS1	MSAPLDGHPLASVAVFCPQSKAPGEAYLNQLHSFLRQSKHLEPFVQHMLKLQDVWTILAEQRQDIADLGQGLRHIQNLSEWLKTGKSAAIAYTKLRAGGGVQGYCGGLLPAIAIACSRDEAEVVENAAKAARTALTIGAYGELGDDKSVPGATTIVVRLKRPGQGEEINGEFPGAYISAVTDPKTVSVVGPVPVLLKLQSYAREEGLLCQDMHIRGKVHNPENAELAQELCQLCDRHEMLQLPNASDLQAPVRSNKTGDLITKGTLHYEIASVILASRTSTCPDIELTILQHSGSATAFLYPHFINSKSKLKVEVQSLVAEAMYKVRANRLEDDYTYPKDSVAIIGALCRLLGANSMEELWDLNSSGSSQHKEVPTDRFDIHRGFRVSQDRKYTKKRKF…
Cladonia macilenta	Cladonia_macilenta_PKS1	NA	IX	PKS1	MHIRGKVHNPENAELAQELCQLCDRNEILQLPNASDLQAXVRSNKTGDLLTSGSLTHEIVSVILASRCEWYSLLTELAKDLDLSGRRTHTFATFGIGDCIPLSPFHKHQLQITKFEVQALVAEAMYKVRSNRLEDDYAYPRDAVAIIGASCRLPGANSMEELWDLISSGSSKAREVPTDRFDIHGSFRASQDRKFTEKRKFYGNFVDNVENYDHAFFRTNPKEALNMDPQQRVLLELAFQAMDSSGYLGTHQRESGDHVGCFIGASFAEYLDNTNAHPPTAYTSTGMIRAFLCGRLSYYFGWSGPSEVLDTACSSSLVAINRAVKAVQTGECTMALTGGVNLMTGINNFMDLAKAGFLSPTGQCKPFDQAADGYCRSEGGGLVVLKLLKQALADGDQIL…
Cladonia metacorallifera	Cladonia_metacorallifera_PKS1	NA	IX	PKS1	MSVTLDGHPMASVVVFCPQSKAPGEAYLTQLHSFLRHSKHLEPFVQQMLKLQDVWTILAEQREDIADLGQGPRHIRNMSEWFKTGNSSAIAHSLSGILTLPMLVVIQICQYFQYLELHGISHSQLLAQLREGGGVQGYCGGLLPAIAIACSRNEVEVVENAAKAARIAMAIGAYGELGDDESVPGATTIVVRLKRVGQGDELIGKFPGCAQAYISAVTDPKTISIVGPVPVLLKLQSYAREQGFLVNEMHIRGKVHNPENAELAQELCQLCDKNEILQLPNASDLQAPVRSNKTGDLLTSGSLTHEIVSVILASRCEWYTLLTELAKDLDLSGRRTHTFATFGIGDCIPLSPFHKHQLQITKFEVQALVAEAMYKVRANRLEDDYAYPRDAVAIIGASC…
Cladonia rangiferina	Cladonia_rangiferina_PKS1	NA	IX	PKS1	MAVTLDGHPLASVAVFCPQSKAPGEAYLNQLHSFLRHRKYLEPFVQDMLKLQDVWTILAEQREDIADLGQGLRHIQNLSEWFKTGESSAIAYSMSGILVLPMLVVIQICQYFQYLELHGISHSQFLAQLRAGGGVQGYCGGLLPAIAIACSRNEAEVVENAAKAARIALAIGAYGELGDDESVPGATTIVVRVKRAGQGDELIGKFPGGAQAYISAVTDPKTISVVGPVPVLLKLQSYAREQGLLVQEMHIRGKVHNPENAELAQELCQLCDRNEILQLPNASDLQAPVRSNKTGDLITRGSLTHEIVSLILASRCEWYTLLTELAKDLDLSGCRAHTFATFGIGDCIPLSPFHKLQLQITKFEVQSLVAEAMYKVRANRLEDDYAYPRDAVAIIGASC…
Cladonia uncialis	Cladonia_uncialis_PKS1	NA	IX	PKS1	MSVTLDGHPMASVVVFCPQSKAPGEDYLNQLHSFLRNSKYLEPFVQNMLKLQDVWTILAEQRQDIADLGQGPRHLHNLSEWFKTGNSSAIAYSMSGILTLPMLVVIQICQYFQYLELHGISHSKLLAQLREGGGVQGYCGGLLPAIAIACSRNESEVVENAAKAARIALAIGAYGELGDDESVPGATTIVVRLKRAGQGDELIGKFPGGAQAYISAVTDPKTISIVGPVAVLLKLQSYAREQGLLVQEMHIRGKVHNPENAELAQELCQLCDRNEILRLPDASNLHAPVRSNKNGDLITRGSLTHEIVSVILASRCEWYTLLTELAKDLDLSGRRIHTFATFGIGDCIPLSPFHKLQLQITKFEVQSLVAEAMYKVRANRLEDDYAYPRDAVAIIGASC…
Stereocaulon alpinum	Stereocaulon_alpinum_PKS1	NA	IX	PKS1	MTVFNTSVTASQMASVALFCPQSKAPEDSYLDHLHSFLMRHEYMERFRQEIINLKDFWPILAHGRNDIAALAQGPRYLQSLSDWITTGNSTLVSSVMSGIMSLPLLVIIQIGQYFEYLEILGIKHSEFVAQLRKGGGVQGYCGGLPPAIAVACSKDERELLENAGVALRIALAIGAYGELGDDESTPGATTIVVRLKRVGQGEELVTRFPGAYISAVTDPKTLSIVGPVPVLSQLRSYARGQGFLVQDMYIRGKVHNPENADLAKELCYVCDKTPSLQFPSVRSLQAPVRSNRTGELLTEGSLTHEVVNVILVSRCEWYTLLTELAKDLDLSGRRSHTFATFGIGDCTPLLPFHKLQLHITKLDVLSFINHHLPPIRQLSQENDYSFPQDAVAVIGASC…
Cladonia macilenta	Cladonia_macilenta_PKS2	NA	IX	PKS2	MANAFNSPSLLVFGAVSKAPKADYLTRLRLYLSANEDLILFKKAIIELPKLWEMYTSHNKNLKALDHGLSSLKALSEWVHVGTTHKLTEPKFSILILPLLTIIEFVQYVQYLQKSQLSHRSVLSHVEKGAGVQGYSAGLLVACAVAVSEDETELVKIACRILRLAVGIGAYGDLGGLQVSEGPLTAVSARLAEDDQMNKIAREFPALEIVAITDPKRLTYVGSASEIENLYAYARRNNIKIHPLHLGGRMHSSENIGLAHELIACCKLNEALRLPRACRFRVGVRSNHLGTTVTQGTLNEAIISAILEEPCHWYRVMNAAAEDLRLTQRTSHQIIQFGLSDFVPLSTYISAGLKIAKFDAFSFGNDLSTTQADVTEGYRAPADAIAVVGMACRFPGANT…
Cladonia metacorallifera	Cladonia_metacorallifera_PKS2	NA	IX	PKS2	MANAFNSPSLLVFGAVSKAPKADYLTRLRLYLSANEDLILFKEAIIELPNLWEMYTSHNKNLKALDHGLSSLKALSEWVNVGTTHKLIEPKFSILTLPLLTIIEFVQYVQYLQKSQLSHCSVLSHVNKGAGVQGYSAGLLVACAVAVSEDETELVKIACKTLRLAVGIGAYGDLGGLQVSEGPLTAVSARLTEDDQMNKIARQFPALGIVAITDSKRLTYVGSASDIEDLYAYARGNNIKIHPLHLGGRMHSSENVDLAYELIACCKVNEALQLPRASRFKVGVRSNHFGTIITQGTLNEAIIGAILEAPCYWYRVMTAAAEDLQQTQHTYHQIIQFGLSDFVPLSTYISAGLKIAKLDAFSFGDDLSTTQAAVTEGYRAPADAIAVVGMACRFPGANT…
Cladonia borealis	Cladonia_borealis_PKS2	NA	IX	PKS2	MANALNSPSLLVFGAVSKAPKADYLTRLRLYLSAHKGLTLLKEEIIELPKLWEMYSSHNKNLRALDHGLSSLEALSEWINVGTTHKLTEPNFSILTLPLLTIIELVQYFQFLQKSQLSHRNVLSHVEKGAGVQGYSAGLLAACAVAVSEDETELVKIACKILRLAVGIGAYGDLGGIQVSKGPLTAVAARLAEDDQMNKIAREFPALEIVAITDPKRLTYVGSASEIEDLYAYARGNNIAIHPLHLGGRMHSSENVDLAHELVACCDVNEALQLPRASSFKVRVRSNHFGTIITQGTLNEAITGALLEAPCHWYRVMTAAAEDLRQTKQTSHQIIQFGLSDFVPLSTYISAGLDIAKLDALSFGNDLPTTQPDVTEGYRAPANAIAVVGMACRFPGANT…
Cladonia uncialis	Cladonia_uncialis_PKS2	NA	IX	PKS2	MADAVDSPSLLIFGPVSKAPKDGYLTRLRHYLSAHKDLTLFKQEIIELPKLWELYSSHNKSLKALDHGLSSLEALSEWVEIGTTNNLTGPKFGILTLPLLTIIEVVQYFQFLQISQLSHRDVLSHVGRGAGVQGYCSGLLVACAVAVSENEVELVKTACKILRLAVGIGAYGDLGGIHVSKGPLTAVAARLAEEEQMNEIAREFPDLEIVAITDPKRLTYVGSVSEVEDLYAYARGNNIATHPVHLGGRMHSSDNVDLAHDLIACCEVNQALQLPCASSFKVGVRSNQFGTIVTQGKLNEEIIGAILETSCNWYQIMRAAAEDLRQTHRASHQIIQFGLSDSIPLSTYISAGLKITKFDALSFGNDLPTAQVDVTRGYRAPADAIAVVGMACRFPGANT…
Cladonia grayi	Cladonia_grayi_PKS2	NA	IX	PKS2	MANAVDSPSLLVFGAVSKAPKDDYLTRIRLFLSTQNDLALFKQEILELPKLWEMYTFHNKDLKVLDDGLSCLEALSEWVKVGTTHKLIEATFNVLTLPLLTIIEVLQYFQFLQQSQRSHRDVLTHVGRGAGDETELVKIACKCLRLAVGIGAYGDLGGIHVSKGPLTAVAARLAEDEQMEEIAKTFPDLELVAITDSKRLTYVASVPEIEDLRTYARGNRIAIHALHLGGRMHSSDNIDLTHDLIACCEANEALQLPHASSLKVGVRSNRFGTLFTQRTLNEEIIRAILEMPSHWYQVMAAAAEDLRQTQRMSHQIVQFGLSDSIPLSTYTSAGLKIAKFDALSFGNDLPPIRADLTEGYKAPADAIAVVGMACRFPGANTTEEFWDLLASGRTMAQEV…
Cladonia rangiferina	Cladonia_rangiferina_PKS2	NA	IX	PKS2	MANAVDSPSLLVFGAVSKAPKDDYLTRIRLFLSTQNDLALFKQEILELPKLWEMYTFHNKDLKVLDDGLSCLEALSEWVKVGTTHKLIEATFNVLTLPLLTIIEVLQYFQFLQQSQRSHRDVLTHVGRGAGDETELVKIACKCLRLAVGIGAYGDLGGIHVSKGPLTAVAARLAEDEQMEEIAKTFPDLELVAITDSKRLTYVASVPEIEDLRTYARGNRIAIHALHLGGRMHSSDNIDLTHDLIACCEANEALQLPHASSLKVGVRSNRFGTLFTQRTLNEEIIRAILEMPSHWYQVMAAAAEDLRQTQRMSHQIVQFGLSDSIPLSTYTSAGLKIAKFDALSFGNDLPPIRADLTEGYKAPADAIAVVGMACRFPGANTTEEFWDLLASGRTMAQEV…
Stereocaulon alpinum	Stereocaulon_alpinum_PKS2	NA	IX	PKS2	MDSPSMIVFGAQSKAPKEEYLSRLQRYLSRHSDLTLLRDEILTLPEVWTLFASHNKSIEGLEHGPQCLRALSEWVSKGTTEFISESTFGTLTLPLLMIIEIIQYFQFLQETDLTHQELLASVGKGAGVQGFCAGLLAGCCVAVSANETELVNNACTMLRLAVGIGAYGDLGGSDMIEGLISTVVVRMNYEDQMNEIIETFPQLQVTAITSPKMITVVGSATTMDKLHEYARSHSLSTQTMHLSGKMHSSDNIEIANDLIACAEAHDTLTLPDASCFKVMLRSNRTAAVVKSGLLANAVINVILTRQCQWHKIMTAAAEDLLHTRQTSHNVVTFGIADAVPLSAFDEAGLSITKFNVLSFTQVPPVPPAMTPLSTNALDGEYQAPSNAIAVIGMACRFPG…
Pseudevernia furfuracea	Pfur_cl_9-3	NA	IX	PKS23	MASSHDELPSMAVFSPQSKAPQEAYLDELRAYLCGKAELRPLLEAIEDLPNTWSIFAKHNPDIAALSPGLRHTQALSDWVKNGNSSRIANVMSGILSLPLLTIIQVVQYFQFLEVKRLRHSDFIARLRDRAGVQGYCGGLMPAIAIACSADEAEVATNASKAMCIALGVGAYGELGDDENVEGPTTIVIRLKYAGQAQEIIEDFPDAHISAITDPKTISIVGTAPSLAEIQTRAKARGMQTQAMHLRGKVHNPENADLARELCALCDEHECLRLPDASHLRAPLRSNKNGEKIREGSLTHEAVETILASCCQWYDLLIGVCSDLEKTETKVHLFAAFGIGDCIPLAPFHKAGLQITKLDILSFIKALMPPVLPVSDFGPQYAYPTDAVAVVGMACRLPG…
Stereocaulon alpinum	Stereocaulon_alpinum_PKS23	NA	IX	PKS23	MASNHEELPSMVVFSPQSKAPKEGYLDELRSYLCGKAELRPLLDGIENLPNTWSIFAQRNSDIAALTQGIRYTQALSDWAKHGTSSGISNVMSGILSLPLLTIIQVVQYFQFLEVKKLRHSDFMERLRCRGGVQGYCGGLMPAIAIACSATEAEVVTNAVKAMGIALGVGAYGELGDDENVLGPTTIVVRLKQEGQGGDIIKDFPDAHISAITDPKTVSIVGSAPSLAEIQARVKSNGMQTQAMHLRGKVHNPENANLALELCMLCDEHEELSLPNASHLTAPLRSNKTGKKLLDVSLTHEAIETILASCCQWYDLLKGVCKDLEKTGTQSHLFASFGIGDCIPLTPFHQAGLQITKLDVLSFVKALMPPVLPMSGHNHQYAYPTDAVAVVGMACRLPG…
Cladonia rangiferina	Cladonia_rangiferina_PKS23	NA	IX	PKS23	MTISHEELPSMAVFSPQSKAPKEGYLDEVRSYLCGKVELRPLLDSIENLPNTWSIFAQHNPHVAALKQGIRYTQALSEWIKNGKSSGIANVMSGILSLPLLTIIQVVQYFQFLEVKRLRHSDFMQQLRDMGGMQGYCGGLMPAIAIACSVTEAEVVANACKAMKIALGIGAYGELGDDENVLGPTTIVVRLKEEGQGRDIIRDFPDAHISAITDPKTISIVGSATSLAEIQSQVKSRGMQTQAMHLRGKVHNPENADLARELCILCDKNDELRLPEASHLMAPLRSNKTGEKLSNGSLTHEVIETILASCCQWYDLLNGVCRDLEKTGIQSHLFASFGIGDCIPLAPFNKAGLQITKLDILSFIKALMPPIIPIPDHGRQYAYPADAVAVVGMACRLPG…
Umbilicaria deusta	U_deusta_TBG_2334_8-3_FUN-003742	cl_8-3_FUN-003742	V	PKS17	MPIYTPTASSDSDEDSRKMELVYFSNEFPRDDLQDLFRRLHNHSKDKHHPILAQFINETTWAVKDEVRRLPTELKQLIPPFETVLSWAENTELREGLICGAVDGVLLVVVQLATYIGYAENHPEELSDFANTCFAGLGIGLLASTAVSLSSTLADLPLAGADAVRLAFRMGIHVQGVSENLEARELSESPDTWAYVVHNVNPAAAQKELDAMHSREEIPDTSKIFVSAISRTSVTVSGPPARLKALFNKSEFFRGSKSIALPVYGGLCHASHIYGLQDTQSIVHGSSLNTLSTKSWPVMPVYSTSTGLPYPAKNAAELFECVVSELLTQAIYWDHVIRGVVDRVKCTIASEAVLYCFGNSIPLNDLKTALKSSMPHLEVSINNLMPWISQVAPRDTTPR…
Umbilicaria deusta	U_deusta_TBG_2335_7-3_FUN004273	cl_7-3_FUN004273	V	PKS17	MPIYTPTASSDSDEDSRKMELVYFSNEFPRDDLQDLFRRLHNHSKDKHHPILAQFINETTWAVKDEVRRLPTELKQLIPPFETVLSWAENTELREGLICGAVDGVLLVVVQLATYIGYAENHPEELSDFANTCFAGLGIGLLASTAVSLSSTLADLPLAGADAVRLAFRMGIHVQGVSENLEARELSESPDTWAYVVHNVNPAAAQKELDAMHSREEIPDTSKIFVSAISRTSVTVSGPPARLKALFNKSEFFRGSKSIALPVYGGLCHASHIYGLQDTQSIVHGSSLNTLSTKSWPVMPVYSTSTGLPYPAKNAAELFECVVSELLTQAIYWDHVIRGVVDRVKCTIASEAVLYCFGNSIPLNDLKTALKSSMPHLEVSINNLMPWISQVAPRDTTPR…
Umbilicaria hispanica	U_hispanica_TBG_2322_2-2_FUN-001660	cl_2-2_FUN-001660	V	PKS17	MPIYTPTASSGSDGDSRKMELVYFSNEFPRDDLQDLFRRLHNHSKEKHHPILAQFINETTSAVKDEVRRLPTELKQLIPPFETVLSWAENTELREGLICGAVDGVLLVVIQLATYIGYAENHPKELSDFANTCLAGLGIGLLASTAVSLSSTLADLPLAGADAVRLAFRMGIHVQDVSENLEARELSESPDTWAYVVHNVDPAAAQKELDAMHSREEIPHTGKIFVSAISRTSVTVSGPPARLKALFNKSEFFRESKFIALPVYGGLCHASHIYGLQDTQSIVHGSSLNTLSTKSWPVMPVYSTSTGLPYPAMNAAELFECVVSELLTQAIYWDHVIRGVVDRVKCTVASEAVLYCFGNSIPLNDLNIALKSSMPNLEVSINNLMPWISQVAPRDTTPR…
Umbilicaria hispanica	U_hispanica_TBG_2337_4-2_FUN-005061	cl_4-2_FUN-005061	V	PKS17	MELVYFSNEFPRDDLQDLFRRLHNHSKEKHHPILAQFINETTSAVKDEVRRLPTELKQLIPPFETVLSWAENTELREGLICGAVDGVLLVVIQLATYIGYAENHPKELSDFANTCLAGLGIGLLASTAVSLSSTLADLPLAGADAVRLAFRMGIHVQDVSENLEARELSESPDTWAYVVHNVDPAAAQKELDAMHSREEIPHTGKIFVSAISRTSVTVSGPPARLKALFNKSEFFRESKFIALPVYGGLCHASHIYGLQDTQSIVHDSSLNTLSTKSWPVMPVYSTSTGLPYPAMNAAELFECVVSELLTQAIYWDHVIRGVVDRVKCTVASEAVLYCFGNSIPLNDLNIALKSSMPNLEVSINNLMPWISQVAPRDTTPRSTAQSKLAIVGMSCRLPG…
Umbilicaria pustulata	U_pustulata_TBG_2333_2-2_FUN-02628-OMT	cl_2-2_FUN-02628-OMT	V	PKS17	MELVYFSNEFPRDDLQDLFRRLHNHSKDKHHPILAQFINETTSAVKDEVRRLPTELKQLIPPFETVLSWAENTELRKGLICGAVDGVLLVVIQLATYIGYAENHPKELSDFANTCLAGLGIGLLASTAVSLSSTLADLPLAGADAVRLAFRMGIHVQDVSENLEARELSESPDTWAYVVHNVDPAAAQKELDAMHSREEIPHTGKIFVSAISRTSVTVSGPPARLKALFNKSEFFRESKFIALPVYGGLCHASHIYGLQDTQSIVHGSSLNTLSTKSWPVMPVYSTSTGLPYPAMNAAELFECVVLELLTQAIYWDHVIRGVVDRVKCTVASEAVLYCFGNSIPLNDLNIALKSSMPNLEVSINNLMPWISQVAPRDTTPRSTAQSKLAIVGMSCRLPG…
Umbilicaria pustulata	U_pustulata_TBG_2345_3-2_FUN-2481-OMT	cl_3-2_FUN-2481-OMT	V	PKS17	MPIYTPTASSGSDGDSRKMELVYFSNEFPRDDLQDLFRRLHNHSKDKHHPILAQFINETTSAVKDEVRRLPTELKQLIPPFETVLSWAENTELREGLICGAVDGVLLVVIQLATYIGYAENHPKELSDFANTCLAGLGIGLLASTAVSLSSTLADLPLAGADAVRLAFRMGIHVQNVSEILEARELSESPDTWAYVVHNVDPAAAQKELDAMHSREEIPHTGKIFVSAISRTSVTVSGPPARLKALFNKSEFFRESKFIALPVYGGLCHASHIYGLQDTQSIVHGSSLNTLSTKSWPVMPVYSTSTGLPYPAMNAAELFECVVSELLTQAIYWDHVIRGVVDRVKCTVASEAVLYCFGNSIPLNDLNIALKSSMPNLEVSINNLMPWISQVPPRDTTPR…
Cladonia borealis	Cladonia_borealis_PKS17	NA	V	PKS17	MELVYFSNEFPRDDLQDLFRRLHNHSKDKHHPILAQFINETTWAVKDEVRRLPTELKQLIPPFETVLSWAENTELREGLLCGAVDGVLLVVVQLATYIGYAENHPEELSDFANTCLAGLGIGLLASTSVSLSSTLADLPLAGADAVRLAFRMGIHVQSVSENLEARELSESPDTWAYVVHNVDPSAAQKELDAMHCREEIPDTGKIFVSAISRTSVTVSGPPARLKALFNKSEFFRGSKFIALPVYGGLCHASHIYGAQDTQSIVHGSSLNTLSTKSWPVIPVYSTSTGLPYPAKNAAELFECVVSELLTHAIYWDYVICGLVDRVKCTDASEAVLYCFGNSIPLNDLNTALKSSMPHLEVSINDLMPWSSQVAPRDTTPRSTKQSKLAIVGMSCRLPG…
Cladonia macilenta	Cladonia_macilenta_PKS17	NA	V	PKS17	MELVYFSNEFPRDDLQDLFRRLHNHSKDKHHPILAQFINETTWAVKDEVRRLPTELKQLIPPFENVLSWAENTELREGLICGAVDGVLLVVVQLATYIGYAENHPEELSDFANTCLAGLGIGLLASTSVSLSSKLADLPLVGADAVRLAFRMGIHVQSVSENLEARELSESPDTWAYVVHNVDPAAAQKELDAMHCREEIPDTGRIFISAVSRTSVTVSGPPARLKALFNKSEFFRESKFIALPVYGGLCHASHIYGAQDTQSIVHGSSLNTLGTKSWPVIPVYSTSTGLPYPAKSAAELFECVVSELLTHAIYWDYVIRGLLDRVKCTDASEAVLYCFGNSIPLNDLNTALKNSMPHLDVSINDLMPWSSQVAPRDTTPRSTKQSKLAIVGMSCRLPG…
Cladonia metacorallifera	Cladonia_metacorallifera_PKS17	NA	V	PKS17	MELVYFSNEFPKDDLQDLFRRLHNHSKDKHHPILAQFINEITWAVKDEVRRLPTELKQLIPPFETVLSWAENTELREGLICGAVDGVLLVVVQLATYIGYAENHPEELSDFANTCLAGLGIGLLASTSVSLSSKLADLPLVGADAVRLAFRMGIHVQSVSENLEARELSESPDTWAYVVHNVDPAAAQKELDAMHCREEIPDTGKIFISAVSRTSVTVSGPPARLKALFNKSEFFRESKFIALPVYGGLCHASHIYGAQDTQSIVHGSSLNTLSTKSWPVIPVYSTSTGLPYPAKSAAELFECVVSELLTHAIYWDYVIRGLVDRVKCTDASEAVLYCFGNSIPLNDLNTALKSSMPHLDVSINDLMPWSSQVAPRDTTPRSTKQSKLAIVGMSCRLPG…
Umbilicaria muhlenbergii	U_muhlenbergii_29_FUN-06982	cl_29_FUN-06982	V	PKS18	MVCLSWYVGALQITTGGMAVPVLQLTLITVTQLRAGAELILVRLSNEFPHDDLQDLFRRLHNHSKDRRHPILARFIDEATLAIRDEAQRLPAALNALIPPFETVLNFADHPELRKSPLSGSVDGILICIVELATFIGYYENCPDEYDFDSVNTCLAGLGIGLLASSAVSLSPALADIPFAGAEVVRVAFRLGVLVDEVSQNLQPRDLTSSPDTWAYVVPDVAAADVQKELDAIHTREKTPETSKVFISALSQTSVTVSGPPSRLKGISRNSDFFRDRKFIALPVYGGLCHAKHIYNQQHVQNIVRTSSMDVLDSKFPPGIPIFSTGTGRPYPAKSAGELFEQIISELLTQAIEWDNVIQGVIKQANHIAASECQVLVFRISLPIHDLLAALKSALPHVE…
Cladonia uncialis	Cladonia_uncialis_PKS18	NA	V	PKS18	MPVYTPSTSDSQGESAKMKLAYFSNEFPHDDLPELLRQLHVHSKDRRHAILAQFVDDATLAVREEVRRLPTALKALIPPFANIFDFVDMTDLRKGPLCGSIDGILLCAVELGTFIGYHENHPEEYNFDAVNTGLAGLGIGLLATTAVSLSPQLSDLPLAGAEVVRVAFRLGILVDEVSQNLQPRDATGIASPDSWAYVLPDVAPEAVQKELDAIYAREITPEASKVFISGMNQASVTVSGPPMRLKAIFRMSDFFRDRKYVSLPVFGGLCHAGHIYNEENVQSVVRTSSMKLLNSKSSPRIPIFSTSTGRPFPAKGATELFECIVGEILTKQIQWDKVIEGVIERCNDIAVSECQVLVFRISLSIHDLIAALKSNVENLKATSEDLIPWIAKKTTGEAK…
Cladonia macilenta	Cladonia_macilenta_PKS18	NA	V	PKS18	MPLAGAEVVRLAFRLGVLVDEVSQNLQSRQTLEAGPGDSWAYVVPDVTADEVQRELDAIHTTEKIHEASKIFLSALSQTSVTVSGPPARLKHIFLKSDFFRDRRSIALPVYAGLCHAKHVYSKDHVNSIIQTSSLDLLNAKLAPRMPVFSTSTGRPFNPKSAKELFQNIIEEILTQAIQWXHVIQGIVQRAKDVAASECQLLVFRTSLPIHDLVTALNSDLEQCKTTTKDLIPWITRSDPRSSKANGTASSKIAIVGMSCRMPGGATDTEKFWQLLESGLDVHRRIPADRFDVXSHYDPTGKRVNTSHTPYGCFIDEPGLFDAPFFNMSPREAEQTDPMQRLAIVTAYEALERAGYVANRTAATRLERIGTFYGQASDDYREVNTAQEVSTYFIPGGCR…
Cladonia uncialis	Cladonia_uncialis_PKS19	NA	V	PKS19	MSCSLCSSKELSPPCGKSPFEVLSQLADDAELRQGPLGESIEGMLLCVVEIGALLSYYKECPHEYCFDPQMTLITGLGIGLLASAALSLSPRLADMPLVGAEVVRTAFRVGVMVDKVSQSLEPRDTAGRSETWAYVVTGITEELVQRELDVINGSEQFTPNSSRVFISGYAESSMTISGPPSRLKALFRNPRFFHSVKNIALPVFGGLCHAGHIYNKQHVQSVVKASSLLIFEVRYSSMIPILSTGTGERYHATGPVALFEQIITELLTRPIRWKSVVNSAVKLASEMDAWECQILVFREICSVRELLSNLKTALPDLKAVLQDIMPSNFRRSEAQQSGRGPIQSKIAIVGMACRYPGDATDPEKYWEVLEQGLDVQKEVPADRFDVDVHTDSTGKRIN…
Cladonia borealis	Cladonia_borealis_PKS19	NA	V	PKS19	MSPGEAQETCPMQRLALVTAYEALERSGYVANRTNSTNLSRISKFYGQSSDDYHESNTAQEVGTYFIPGGNRAFGPGRINYFFKFSGPSFNCDTACSFSLATIQIACTSLWSGDTDMAVAEGVNILTNSDAFARLSNGHFLSKTGSCKTWNSQADGYCRADAVGSIVLKRLEDAEADNNNVLGVILAAATNHSADAISITHPHAGAQADLYQQVMRRAGLDPLDVNYVELHGTGTQAGDSVEIESITNVFAPVHGQRRRSDQPLHVGAVKANVGHGEAAAGVTALMKVLCMLQKNAIPPHVGIKNRLNPSFPTDLERRNVHIPYQKTPWLRPVGRKRLAVVNNFSAAGGNTTVVLEDGPLTDRGPAHFRCKHVVAISGKHKSSLRGNVNSIISFIEANP…
Cladonia rangiferina	Cladonia_rangiferina_PKS19	NA	V	PKS19	MSILTPSSDSSDGCMKARIIHFSNELPNDSLVDVLRHLHIKSKGRNHALLALFLEGAVTALREEVRELERTLKDLVRPFEVLSQLAEDAELRQGPLGESIEGMLLCVVEIGTLLSYYEECPHEYCFDPQMTLITGLGIGLLASAALSLSPRLADMPFVGAEVVRTAFRVGVMVDKVSQSIEPRDTAGRSETWAHVVTGTTEELVQRELDEINGSELTPKSSKVFISGYAESSVTISGPPSRLKALFRNSKFFHSVKNIALPVFGGLCHAGHIYNKQHVQSVVKASSLQNLGVKYSSMIPILSTGTGERYHATGPVELFERIITELLTQPIRWRNVVHSAIKLASEMDTWECQILVFRESHSVRELLSNLKTALPDLKAVLQDVMPSNFRRSEAQQCVRG…
Umbilicaria hispanica	U_hispanica_TBG_2322_8-3_FUN-005811	cl_8-3_FUN-005811	V	unknown	MDTPSSQSTEMMNDFTTKLVFFSNEFPNDDLQDLFRRLQRNSKDKRFRCLATFLEECTAVVKEEALKLPKSLQNLLPHFQTVLSLADSGGFRRGPLGGALESALLCVLEIGMLIGYYEGQNLPYDLPRSSTTLTGLSIGLMAAAAVSVSTSLAELAFTGAESVRVAFRLGIHVDGVSQSLEPRDPDGNLDSWAYVVTGLAAEDVQREIDQYNADSSNPELTKVFMSAADKNSVSVTGPPSRLKSAFLHSQVLRYSKHLPLPVYSGLCHASHVYNTNDINNIVNGSEPKCSRSRRVQIPLFSSRTGKWYPAEDAGSLFEQICTEILTGGIYLDKLTDGILNNLSNSEKPECQVLLFRTSLIAKGLLLAIESDLPQVTVIRHDLIDWSTKGLDSRIPRSPK…
Umbilicaria hispanica	U_hispanica_TBG_2337_3-3_FUN-003257	cl_3-3_FUN-003257	V	unknown	MDTPSSQSTEMMNDFTTKLVFFSNEFPNDDLQDLFRRLQRNSKDKRFRCLATFLEECTAVVKEEALKLPKSLQNLLPHFQTVLSLADSGGFRRGPLGGALESALLCVLEIGMLIGYYEGQNLPYDLPRSSTTLTGLSIGLMAAAAVSVSTSLAELAFTGAESVRVAFRLGIHVDGVSQSLEPRDPDGNLDSWAYVVTGLAAEDVQREIDQYNADSSNPELTKVFMSAADKNSVSVTGPPSRLKSAFLHSQVLRYSKHLPLPVYSGLCHASHVYNTNDINNIVNGSEPKCSRSRRVQIPLFSSRTGKWYPAEDAGSLFEQICTEILTGGIYLDKLTDGILNNLSNSEKPECQVLLFRTSLIAKGLLLAIESDLPQVTVIRHDLIDWSTKGLDSRIPRSPK…
Umbilicaria pustulata	U_pustulata_TBG_2333_6-3_FUN-05497	cl_6-3_FUN-05497	V	unknown	MQLTMDTPSSQSTEMMNDFTTKLVFFSNEFPNDDLQDLFRRLQRNSKDRRFRCLATFLEECTAVVKEEALKLPKSLQNLLPHFQTVLSLADSGGFRRGPLGGALESALLCVLEIGMLIGYYEGQNLPYDLPRSSTTLSGLSIGLMAAAAVSVSASLAELALTGAESVRVAFRLGIHVDGVSQSLEPRDPDGNLDSWAYVVTGLAAEDVQREIDQYNTDSSNPELTKVFMSAADKNSVSVTGPPSRLKSAFLHSQVLRYSKHLPLPVYNGLCHASHVYNTNDINNIVNGSEPKCSRSRRVQIPLFSSRTGKLYPAEDAGSLFEQICTEILTGGIYLDKLTDGILNNISNSEKPECQVLLFRTSLIAKGLLLAIESDLPQVTVIRHDLIDWSTKGLDSRIP…
Umbilicaria pustulata	U_pustulata_TBG_2345_5-3_FUN-04486	cl_5-3_FUN-04486	V	unknown	MDTPSSQSTEMMNDFTTKLVFFSNEFPNDDLQDLFRRLQRNSKDRRFRCLATFLEECTAVVKEEALKLPKSLQNLLPHFQTVLSLADSGGFRRGPLGGALESALLCVLEIGMLIGYYEGQNLPYDLPRSSTTLSGLSIGLMAAAAVSVSASLAELALTGAESVRVAFRLGIHVDGVSQSLEPRDPDGNLDSWAYVVTGLAAEDVQREIDQYNADSSNPELTKVFMSAADKNSVSVTGPPSRLKSAFLHSQVLRYSKHLPLPVYNGLCHASHVYNTNDINNIVNGSEPKCSRSRRVQIPLFSSRTGKLYPAEDAGSLFEQICTEILTGGIYLDKLTDGILNNISNSEKPECQVLLFRTSLIAKGLLLAIESDLPQVTVIRHDLIDWSTKGLDSRIPRSPK…
Umbilicaria phaea	Uphaea_ref_warm-no-train_3-1_FUN-01453	cl_3-1_FUN-01453	V	unknown	MNDLTTKLVFFSNEFPNDDLQDLFRRLERHSRDKRFRFLATFLEECTAVVKEEALNLPQPLQSLLPPFQTMLALVDRGEFRYGPLGGALESVILCVLEIGMLIAYYEGQNLEYDLPKSNTTLTGLSIGLLAAAAASISTTLAELALTGAESARVAFRLGIHVDGVSQSLESREADGKYSSWAYVVTGISAEDVQTEIDAYNEEAFCSQLTKVFISAADKNSVSITGPPSHLKNAFLRSQVLRYSKHLPLPVYNGLCHAPHLYTVEDIDSIVNGLQLRCSNSRCVQLPLFSTQTGQPFPAEDAGSLFKQICTEILTGTIYLDKLTTGILNSISKSEKPECQVLLFRTSLIANGILSTIEAGLPQVTVSRHDLIGSCIKDLNIRTPRSPKQSKIAVVGMSC…
Pseudevernia furfuracea	Pfur_cl_18-1	NA	V	unknown	MDTPSSLSTDGINDFTTKLVFFSNEFPNDDLQDLFRRLQRNSKNKRFRCLATFLEECTAIVKEETLKLPQPVQDLLPPFQTVLSLADQSQFQQGPLGGALESALLCVLEIGMFIAHHEEQNLQYDLPRCSTTLTGLSIGLLAAAAVSVSTSWAELAITGAESVRVAFRLGIHVDGVSQSLESREADGNLHSWAYVVTGVSAEDVQREIDQYNAETSNPELTKVFISASDKNSVSVTGPPSRLKNAFLHSQVLRYSKHLPMPVYNGLCHAPHLYNSGDINSIVNGSEPKCSRSRHVQLPLFSAQTGKPYPAEDAGSLFEQICTEILTGTIYLDNLTAGIITNVSNSGKPECQVLLFRTSLIAKGFLLAIESELPQLTVVRNDLIDWSTKDLDIGIPRSPK…
Umbilicaria hispanica	U_hispanica_TBG_2337_5-2_FUN-005857	cl_5-2_FUN-005857	VI	-	MDTQSHPYLLIFGSQTTWPSKQYLNQLRAFLLLEPRLSIFLSAIRQLPTLWQTLLEFDPRLERVPGPSSLDALQRWIEKGESFSASEEPLNVLITPFTIIVHVIHYLHYLSSNDAKVTHATLLDSTQVGGIQGCCTGLLSAIAVACSKCEDDVVKHAATALRLAMCIGAYVDLEGAFASPPNKTTCLVVRWKWETGRGALLETLESYREAYISVVSDASTVTVTCLKSDSDSLMKKLKAQELTVKAISLEGRFHCSALATSANRISELCASNEELQFPRANKLQVPLRSNSDAQIISDGSLNDAALQSIMTKVANWHLTISSASYQSGPTRRPSSLVVSIGPVDSFPQSIARDLGLRVTRIRNFNLQSDDLGRPEFMELPAVKRETAPDLSFKDSTYPD…
Umbilicaria deusta	U_deusta_TBG_2335_7-1_FUN-004046_OMT	cl_7-1_FUN-004046_OMT	VI	-	MAIQSPPYLLVFGSQTTWPSKEYLNQLRTFLLLDPRLSPFLSAIRQLPALWQTLVEFDARLERVPGLRSLDALQRWIEKGETFAAVVESLNVLTTPFTIVVHLIQYLHYLSSNDAETTHETLLESTQFGGIQGCCTGLLSAIAVACSKCEEDVVKHATTALRLAMCIGAYVDLDGAFASPPNETACLVVRWKWETGRSVLLETLRSYGEAYISVVADASTVTVTCLKSDSDSLMRKLTEQELAVKAISLEGRFHSSALEASANSISELCARYEQLQFPNADKLRAPLRSNSDAQVISEGSLHDVALQSIMTKVANWHLTISSASYQSGPTERPSLSVVSIGPVDSFPQSIARELALRVSRIRNSSLLPDQLGRPEFMGIPASKGGIAPNLKVNGNPYPE…
Umbilicaria hispanica	U_hispanica_TBG_2322_3-1_FUN-002371-DH	cl_3-1_FUN-002371-DH	VI	-	MDTQSHPYLLIFGSQTTWPSKQYLNQLRAFLLLEPRLSIFLSAIRQLPTLWQTLLEFDPRLERVPGPSSLDALQRWIEKGESFSASEERLNVLITPFTIIVHVIHYLHYLSSNDAKVTHATLLDSTQVGGIQGCCTGLLSAIAVACSKCEDDVVKHAATALRLAMCIGAYVDLEGAFASPPNKTTCLVVRWKWETGRGALLETLESYREAYISVVSDASTVTVTCLKSDSDSLMKKLKAQELTVKAISLEGRFHCSALATSANRISELCASNEELQFPRANKLQVPLRSNSDAQVISDGSLNDAALQSIMTKVANWHLTISSASYQSGPTRRPSSLVVSIGPVDSFPQSIARDLGLRVTRIRNFNLLSDDLGRPEFMELPAVKRETAPDLSFKDSTYPD…
Umbilicaria muhlenbergii	U_muhlenbergii_26_FUN-07016	cl_26_FUN-07016	VI	-	MLHWSDSSSVYRCLYLDPSDVDSGHSCFPIDEQNVYPSENSARHHRGAMGQSREQALWSKPLSGTFSRAKINLHSSADHSDNVRTVPELIEYNAKHNPDHIFCVQARKQTGSPSLAFITVTNLGLKQAVLQCSTWLTENLSELKLPSKDNCGKVVKGRPVALLMDSEIGLLIYELALISLGAPVLLLSARLSPTAVHHLLAKTSAHVILASPRLQSTAKEAVATFTAEEKSPEVVAQVPYDSFLLLSGTNNHAERSICGPDHYIGETDRSVLILHSSGTTGLPKPIYTSHKHLLCFTVCHDFKNEEEIQGLNVSTLPLYHVSSGFGLVAPCLSMGAGKAFCLPAANTPPTGASIVELLETTNARSLMSVPSILEEIVLMAGGKGIQALAALQFVAFGGG…
Umbilicaria pustulata	U_pustulata_TBG_2333_7-1_FUN-O5735	cl_7-1_FUN-O5735	VI	-	MDTRSLPYLLVFGSQTTWPSKQYLNQLRAFLLLEPRLSTFLSAIRQLPILWQTLLEFDPRLERVPGPSSLDALQRWIEKGESFSASEEPLNVLITPFTIIVHLIHYLHYLSSNDAKVTHATLLDSTQVGGIQGCCTGLLSAIAVACSKCEDDVVKHAATALRLAMCIGAYVDLEGAFASPPNRTTCLVVRWKWETGRGALLETLQSYREAYISVVSDASTVTVTCLKSDSDSLMKKLKAQELTVKAISLEGRFHCSALATSANRISELCASNEELQFPRANRLQVPLRSNSDAQVISDGSLHDAALQSIMTKVANWHLTISSASYQSGPTGRPSSLVVSIGPVDSFPQSIARDLGLRVTRIRNFNPLSDDLGRPEFMELPAVKRETAPDLSFKDSTYPD…
Umbilicaria pustulata	U_pustulata_TBG_2345_6-2_FUN-04981-OMT	cl_6-2_FUN-04981-OMT	VI	-	MDTRSLPYLLVFGSQTTWPSKQYLNQLRAFLLLEPRLSTFLSAIRQLPTLWQTLLEFDPRLERVPGPSSLDALQRWIEKGESFSASEEPLNVLITPFTIIVHLIHYLHYLSSNDAKVTHATLLDSTQVGGIQGCCTGLLSAIAVACSKCEDDVVKHAATALRLAMCIGAYVDLEGAFASPPNRTTCLVVRWKWETGRGALLETLQSYREAYISVVSDASTVTVTCLKSDSDSLMKKLKAQELTVKAISLEGRFHCSALATSANRISELCASNEELQFPRANRLQVPLRSNSDAQVISDGSLHDAALQSIMTKVANWHLTISSASYQSGPTGRPSSLVVSIGPVDSFPQSIARDLGLRVTRIRNFNLLSDDLGRPEFMELPAVKRETGPDLSFKDSTYPD…
Umbilicaria deusta	U_deusta_TBG_2334_8-1_FUN003514_OMT	cl_8-1_FUN003514_OMT	VI	-	MAIQSPPYLLVFGSQTTWPSKEYLNQLRTFLLLDPRLSPFLSAIRQLPALWQTLVEFDARLERVPGLRSLDALQRWIEKGETFAAVVESLNVLTTPFTIVVHLIQYLHYLSSNDAETTHETLLESTQFGGIQGCCTGLLSAIAVACSKCEEDVVKHATTALRLAMCIGAYVDLDGAFASPPNETACLVVRWKWETGRSVLLETLRSYGEAYISVVADASTVTVTCLKSDSDSLMRKLTEQELAVKAISLEGRFHSSALEASANSISELCARYEQLQFPNADKLRAPLRSNSDAQVISEGSLHDVALQSIMTKVANWHLTISSASYQSGPTERPSLSVVSIGPVDSFPQSIARELALRVSRIRNSSLLPDQLGRPEFMGIPASKGGIAPNLKVNGNPYPE…
Umbilicaria spodochroa	U_spodochroa_TBG_2434_25-1_FUN006624	cl_25-1_FUN006624	VI	-	MASPSLIIFGSQTIWPSSEYLGELWVSLVREPRLSALANALKQLPDLWETLAKSDLRLHCVPGQESVRSLRQWIDTGHFPATTEPVPSILSTPMTIIVHIVQYVDYIKANKIAFPTHSDLLKSLQSGGVQGFCTGFLSAIAVACSKDEKDIDELGAVALRLAVCIGAYVDLDGAYATPPNETCWLAVRWKQEVEKDRVLSILKSYPDAYISVNIDSRSITVTTPKSDVASLSRQLSNDGLKVRPVGLSGRFHSTVHCRNVGQLLDLCDSHSSLQFPTASSLLVPLRSNYNAQVITTGSLHELALKTILTDMSDWHLTLTEAVSQLTLAETRLVIHVGLVDSIPSSIIREYGLKTNKLGPARLLSSDMTVSLDMPTSGAMTTPVSEPQESRYPAHAVAVV…
Umbilicaria deusta	U_deusta_TBG_2334_11-2_FUN-004611	cl_11-2_FUN-004611	VI	PKS8	MPPLPSLLAFGSLATCPAADQLQQLSKALRHQPALSPLVTAIRDLPSLWKALLDKDPNLDKVPGQVATEQLARWIDTGEVATIDDPQPNIMTMPMTIIAHIVQYFSYLQQPDETISHSVILENVTAGGGVQGFCAGLLSALAVASARDEGEIGLASATSIRLALCIGAYVDLDGRRDQGSFEASSLAIRWRSPVSFETVQQVLAIHPNAYIAVVRDVQDATITAPTSAIPNLSQDLSRNGISVLPTGLSGRYHSSLHQDAPRKILEACGLYSGMRFGDQSLVRSNTDGQVIPKDDAALVTLRSIMVDRANWYLAISSAASSLYQPHGRPFILSIGADAIPQSISKTVKVVKAPTTVVQLNSMALSEANVSQLGFQLPPTLRYPENAIAVIGMSCKFPGA…
Umbilicaria deusta	U_deusta_TBG_2335_2-2_FUN-001256	cl_2-2_FUN-001256	VI	PKS8	MPPLPSLLAFGSLATCPAADQLQQLSKALRHQPALSPLVTAIRDLPSLWKALLDKDPNLDKVPGQVATEQLARWIDTGEVATIDDPQPNIMTMPMTIIAHIVQYFSYLQQPDETISHSVILENVTAGGGVQGFCAGLLSALAVASARDEGEIGLASATSIRLALCIGAYVDLDGRRDQGSFEASSLAIRWRSPVSFETVQQVLAIHPNAYIAVVRDVQDATITAPTSAIPNLSQDLSRNGISVLPTGLSGRYHSSLHQDAPRKILEACGLYSGMRFGDQSLVRSNTDGQVIPKDDAALVTLRSIMVDRANWYLAISSAASSLYQPHGRPFILSIGADAIPQSISKTVKVVKAPTTVVQLNSMALSEANVSQLGFQLPPTLRYPENAIAVIGMSCKFPGA…
Cladonia rangiferina	Cladonia_rangiferina_PKS8	NA	VI	PKS8	MALPSLIAFGALAPWPAPDRLHQLRNALQHQKSLNPIMKAIQELPLLWKALSKQDPSLHSIAGEAAADQLAQWMTGPGTAQIVDDKGNVTRMPLTTIAQITQYISYLRQYDEPRRHESLIKSAAVGGGIQGFCIGLLSALAVASGNTEDDVGNFAAVSVQLAFCVGAYVDLDQHRNSGDSKASTLAVRWKTPTTLEDIQRLLSKHPDTYIAVVRDVRDATITVPVSVMERLIEELSQIGASSRDTGVSGRYHVAIHEGIPRKILETCQAPFSPTLDGHSLVRSNTDAHLFSDEDTTLLALECILGERADWYSTISTAASALNQISTSPYILSIGTDAVPQSVAKSFPVIKATMIADRVNSAVEPETPVLPLDSVASVAQGYPLDAIAIIGMGCRFPGAD…
Cladonia uncialis	Cladonia_uncialis_PKS8	NA	VI	PKS8	MALPSLIAFGALAPWPASDRLDQLRNALQHHNSLKPITKAIQELPLLWKALSNQDQSLHSIAGEAAADQLAQWISGAGTAQLVDDKGNVTRMPLTTIAQIAQYVSYLCQYEEPLRHESIIKSAAIGGGIQGFCIGLLSALAVASGKTEDDVGNFAAMSVRLAFCVGAYVDLDRHRNGGDSKASTIAVRWKTPTTLEDIQRLLSRHPDQTYIAVVRDIRDVTITVPASVMEHLIEDLSQIGASLRDTGVSGRYHVAIHEGIPQKILETCQAQFSPTINGQPLVRSNTDAHLFSGEDTALLALECILGERADWYSTISTAASALNQISANPFILSIGTDPVPQSVARSFPVVKATMIADRVNGIVEPEIPALAPDPFGSVSQGYPKDAIAIIGMGCRFPGA…
Cladonia borealis	Cladonia_borealis_PKS8	NA	VI	PKS8	MALPSLIAFGALAPWPAPDRLDQLRNALQHYNSLKPIIKAVQQLPLLWKALSTQDQSLHSIAGEAAADQLAQWINGADTAQIVDDKGNVTRMPLTTIAQIAQYVSYLRQYDEPLCHESITKSAAAGGGIQGFCIGLLSALALASGKTEDDVGNFAAMSVRLAFCVGAYVDLDRHRNGGDSKASTLAVRWKTPTTLEDIQRLLSRHPDQTYIAVVRDVRDVTITVSASVMEHLIEDLSQIGASLRDTGVSGRYHVAIHEGIPRKILETCQAQFSPTINGQCLVRSNTDAHLFSGDDTALLALECILRERADWYSTISTAASALNQISANPFILSIGTDAVPQSVAKSFPVVKATMIVDRVNGIVEPETPALSSDSFTSVAPGYPKDAIAIIGMGCRFPGA…
Cladonia metacorallifera	Cladonia_metacorallifera_PKS8	NA	VI	PKS8	MALPSLIAFGALAPWPASDRLDQLRNALQHYNSLKPIIKAIQQLPLLWKALSTQDQSLHSIAGEAAADQLAQWINGADAAQIVDDKGNVTRMPLTTIAQIAQYVSYLRQYDEPLCHESITKSAAAGGGIQGFCIGLLSALAVASGKTEDDVGNFAAMSVRLAFCVGAYVDLDRHRNGGDSKASTLAVRWKTPTTLEDIQRLLSRYPDTYIAVVRDVRDVTITVSASVMEHLIKDLSQIGASLRDTGVSGRYHVAIHEGIPRKILETCQAQFSPTINGQCLVRSNTDAHLFSGEDTALLALECILRERADWYSTISTAASALNQISANPFILSIGTDAVPQSVAKSFPVVKATMIVNRVNGIIESETPALSPDSFTFVAPGYPKDAIAIIGMGCRFPGAD…
Umbilicaria deusta	U_deusta_TBG_2334_18-1_FUN6975	cl_18-1_FUN6975	VI	PKS9	MKPSAVIPSLLVFGPQTELPSQEVLAELRQELIENPRLFSLQDAVKNLPRFWQTLTDFDPSLSHIPGAKYLGDLQRWIVDGGAFPHHPGNTPNIYALPVTLILQIIQYVRYLNRLGEKDPHRLVLEGLQAGGIQGFCVGFLSAIAVSSSESEADIAAVAAVSLRLAVCIGAYVDQDGSFAEQPNQTACVAIRWRSGDVNKKEVVDLIRTYPDAYISSIIDDACLTVTARAADLAGLTEKFQTRGLRVKTVHVQGRFHSAVHSSAVDKLTKFSVHSAELRFPTVDKLQAPVRSTVNGEIITEGSLSRLALENTLLKPADWYRTLQAAILQLPDTHKVVAFAGFGNHIPPSLVQISVLQVLSLSNLEASNPRRPIEPSPVNGFTNGASVNGTYKSTSGALP…
Umbilicaria deusta	U_deusta_TBG_2335_14-1_FUN006417-cMT	cl_14-1_FUN006417-cMT	VI	PKS9	MKPSAVIPSLLVFGPQTELPSQEVLAELRQELIENPRLFSLQDAVKNLPRFWQTLTDFDPSLSHIPGAKYLGDLQRWIVDGGAFPHHPGNTPNIYALPVTLILQIIQYVRYLNRLGEKDPHRLVLEGLQAGGIQGFCVGFLSAIAVSSSESEADIAAVAAVSLRLAVCIGAYVDQDGSFAEQPNQTACVAIRWRSGDVNKKEVVDLIRTYPDAYISSIIDDACLTVTARAADLAGLTEKFQTRGLRVKTVHVQGRFHSAVHSSAVDKLTKFSVHSAELRFPTVDKLQAPVRSTVNGEIITEGSLSRLALENTLLKPADWYRTLQAAILQLPDTHKVVAFAGFGNHIPPSLVQISVLQVLSLSNLEASNPRRPIEPSPVNGFTNGASVNGTYKSTSGALP…
Dermatocarpon miniatum	D_miniatum_TBG_2326_8-3_FUN-06895	cl_8-3_FUN-06895	VI	PKS9	MDLPSLVVLGPQTPSPSPEHLSQLRRVLLNNPRLENFLAAIKDLPNIWPVLVEANPSLTQVPGLHFLEGVRKWINHGDFPVQHSEILPNVLSTPLTVVAQIVEYFNYLEHLGPAVSHAQILDNVQNGGIQGFCTGFLAAIILACSKDEKEISQFAAVALRLAVCVGAYVDFDGRFAHPPRETSCVTVRWTPPVGKHQVLDILEDYPETYISVLVDMTSATITVPKSDASSLMHRLAEKGVIAKPISWSGRFHSPVDEGAVESIRILSNSIADLRFPANSHTLVPLRANSNAEIITGGFLHEIAPRSTLTEQSNWHLTITSSISQLGKKDDRHVLMVGLIDSRTETAPQSRLESPRYQYPDGAIAVVGMGCRFAGADFVEEFWEFIQSGTSMLGELPTQR…
Dermatocarpon miniatum	D_miniatum_TBG_2331_11-5_FUN-07862	cl_11-5_FUN-07862	VI	PKS9	MASPTLLLFGSQTTRPSPEQYSQLRTSLLREPLLRTFVKAIRDLPGFWNVLVESDPALHSVAGLEALKAIRHWLDQGELVWTAGTLPNTLYTPLTVIIHLIHYFHYLDSTERSVTHADLLGKLQIGGIQGFCTGFLSAVAVACSKNEEDVCIFGAVVLRLAVCVGAYVDLDSRSRSSESETVCLAARWKSEAGKEKFTEIVSRYQRAYVSVIVDDNNVTVTVPKSAETAITGDLAAGGLLAKAIELQGRFHSSALEDSLERVVQLCRTTRCLQLPTAKRLLVPVRNNFDGRLISQGHLSEIAAATLLTKLANWRSTVSATMTTLSHVKDAHATIFGLSDVMSTSTARKAGLNTLKIDISKSVGNAKESKPGYPADAVAIVGMACKYAGADSTDEFWEVV…
Cladonia borealis	Cladonia_borealis_PKS9	NA	VI	PKS9	MSTLNHCTDDVCKEAPVALFGPEVTRWTQESLSSLRSTLLQNTHLRFLIETLVSLPSLWPLLEEHYNPAGREKLQQLSDLATGKTTLDPKSFSNVHLAALTLVSHVVELVSMAEEADHGYQTMGQAPRLGGFHAVQGFCIGFLSAAALSCSSDWTEFERHASNALRLAVCIGAIVDAEDELHDPIGRATAISVRWKKDSDRTNLEATLHRFPDAYISCITDEKTLTVTLPRRDQSNFCSQLSKANISTNAIGINGCFHHSRHAHAAQILKDLCAGNKELQLPGAEKLHLPLRSTADAQIITTGALNDVALDLILCRKAHWFQTVKSTLANLPGVDHVKLVLFGKEPFVPRSLSASKANLTNGISHHKEAEDASASHHANVDQPHHVEEIAVIGMACRFP…
Cladonia macilenta	Cladonia_macilenta_PKS9	NA	VI	PKS9	MPLPSLLIFGPQTSLPSKVYLLQLREVLLSEPRLESFINAIRALPDLWTILIKKDPRLNRTNGLDSIRRLLLWIDGEIEVSADYEERPNTLTMPFTIIIHLIQYFYYFDNDIDYPSQSKVIHSVQHAGVQGFCTGMLTAVAVACSKNEQDVNAFGAVAMRLAFCAGAYADLDSVLHVETVSLAVRWRSDTGHDRVREILKGYNDAYISVIADETDVTVTVAKTHMAALSQELSEEGMSVIRTGLEGRYHFPKNEDSVNRIMGLCESQHGLCLPDSRDLLAPVRSNTTSQLVTQGSLNQQTLRCIIHELANWHATFFAAASHLGQSGDDLILSFGTTKSIPSSFAKQLSSNIIEAKIVEARSWALSPRKTFGDRFIPSSVKNLSPPASKNSLYNENAIAV…
Cladonia metacorallifera	Cladonia_metacorallifera_PKS9	NA	VI	PKS9	MSTLNHCTDDVCKQAPVALFGPEVTRWTQETLLSLKSTLLQNTHLKFLIETLVSLPSLWPLLEEHYNPAGRERLQQLSDLATGKTIPDPKSFSNVHLAALTLVSHVADFVSMAEEADHRYQTMGQAPRLGGFHAVQGFCIGFLSAAAVSCSSDWPEFERNASNALRLAVCIGAIVDAEDELHDSIGRATAISVRWKRDSDRAIFGATLDRFPDAYISCITDEKTLTVTLPRRDESNFCSQLSQASISTNAIGINGCFHHSRHTYAAQILKDLCAGNKELQLPGAEKLHLPLRSTADAQIITTGALNDVALDLILCKKAHWFQTVKSTLANVPGVDHVKLVLFGKEPFVPRSLSASKANLTNGTSHYKEVEDASASHHANVDQPLHVEEIAVIGMACRFP…
Cladonia macilenta	Cladonia_macilenta_groupVII	NA	VII	-	MAPPMTQSMPAARTLLLFGPGAMSFDEPYFCRIISFVKGDAASQWALHAIEDVETCWDSLSESIPKLQRTLGIDHAQKLAKWLRTGVITPQSTVADLPNAILGPLVIIAQLVEYLQHVKSSSQSGSGDGQNFHVPSRPQTETVGCCLGIFSALVVSSSSSWAQFYHNAAAVLRAVFVLGALSDAQDATDAAGPSTSLIAFWRGGQSVSDLKKALDKYPEAYISVLYDENRATVTTSTSISSALKNHLQTVGITANNSEFHGRFHAGQLYESDLRALFTFCKNLPTFQLPDASCLVLPTRVNSVNLMTDGENLLETASRAFLVEQFNWIKTFRSAVSSSLQDRKSRVIEFGPERCVPPTLLRRLNSQVTHFDFAHSISSLGGVSSSNLAPGVADNDIAVI…
Umbilicaria hispanica	U_hispanica_TBG_2322_2-3_FUN-001927	cl_2-3_FUN-001927	VII	-	MTYPNLRSSDGNTILLFGPQALSFEGDSFHQLKAIIRNDAENSWILNAIAELPTYFQTFSEKFPNLQAISGVQLLEDLGDWFKTDKIPPASYHLPNILLSPLVVLTHLTQYSKYLKLAHTESGDGQDLHASHSQKTETIGFCTGLLSALAVSSASTQAQFQQYGAVAVRLAALIGAMVDAQDVLGKHGEAKSFATVWKSREAKTEMTRILQQFPEAYISVCYDENRATVTTSASTAFSLQQELRAAGVVATEVGLRGRFHCECYRADMESLISFCDSVPEMQFPKASEVVLPTRSGSGGDYITQGKLHHIALQSILVEQSQWYQTFDAVYSSRLNDKGSLLISFGLERCVPPLLMRSLGPQLIHMANLEEVNSRLSVNTPMPRTSLKYSHGYSESDIAV…
Umbilicaria hispanica	U_hispanica_TBG_2337_4-1_FUN-004782	cl_4-1_FUN-004782	VII	-	MTYPNLRSSDGNTILLFGPQALSFEGDSFHQLKAIIRNDAENRWILNAIAELPTYFQTFSEKFPNLQAISGVQLLEDLGDWFKTDKIPPASYHLPNILLSPLVVLTHLTQYSKYLKLAHTESGDGQDLHASHSQKTETIGFCTGLLSALAVSSASTQAQFQQYGAVAVRLAALIGAMVDAQDVLGKHGEAKSFATVWKSREAKTEMTRILQQFPEAYISVCYDENRATVTTSASTAFSLQQELRAAGVVATEVGLRGRFHCECYSADMESLISFCDSVPEMQFPKASEVVLPTRSGSGGDYITQGKLHHIALQSILVEQSQWYQTFDAVYSSRLNDKGSLLISFGLERCVPPLLMRSLGPQLIHMANLEEVNSRLSVNTPMPRTSLKYSHGYSESDIAV…
Umbilicaria subpolyphylla	U_subpolyphylla_TBG_2323_13-1_FUN-005118	cl_13-1_FUN-005118	VII	-	MTGNKLQIKPDNDSRESTIFLFGPHVATFTKQSMETLIRPISQGPFRDWILDTISGLPTYLNGLNSTRPEVARAVPGSSQLADLDSWLRHGATDMTSESTLPSIIVGPLVVLIQLTQYWRYLELLHQGQPPADLQASVVAASKSDSKFETLGFCFGLLGALSVASASNRQDFQKYGATAVRLAMLIGALVDAREVWDKTSGKGGAISFAIAWPDSKQASEVRRIIDARSPDAYIAVLYDEARATVTTSESTAPLLVKQLRAAGAIVAEIGTKGRIHSPDADRKIDTDALVQFCSSMPDLQYAATANLALPTYDNRGNGDLVSSKHQESMTEMVLRSILVDKSNWYGTFSAVATKAKKPFVVTFGMERCVPPTLIRDLGTRQVHFADLALEKETGVDVDI…
Umbilicaria spodochroa	U_spodochroa_TBG_2435_3-2_FUN-001702	cl_3-2_FUN-001702	VII	-	MAGRNFRPTGGNTVLLFGPQALSFDKDSFRRLRSSVSSTASLHWVLHTIEELPGYWDVLCKICPKLLAVSGAELLQDLSDWCRTGVMRPQTTSHLPNILLSPLVVIVQLNQYAEYLKLSDPKSRNQPDLYAPSQADTEALGFCTGILSAMVVSCSTNQTQFAECGATAVRLAMLIGGLVDAQDAQDDHGESRSLATVWKSHQSALDLTRILQRFPEAYISVCYDENRASVTTSQKTVPALEQQLKAAGITVVEIGLWGRFHCQCYRDDLESLLNFCDSQPAFKFPDASSLVLPTRSNSGGDFITQGKLHRVALRAILLEQSEWYQTFTAVQSSRLNKKDSCVVSFGPERCIPPSLVRGLSSQILHFEDLHRTALGDPDNAVNPESPLNYPRASSGDDIA…
Umbilicaria spodochroa	U_spodochroa_TBG_2435_4-2_FUN-002174	cl_4-2_FUN-002174	VII	-	MAGRNFRPTGGNTVLLFGPQALSFDKDSFRRLRSSVSSTASLHWVLHTIEELPGYWDVLCKICPKLLAVSGAELLQDLSDWCRTGVMRPQTTSHLPNILLSPLVVIVQLNQYAEYLKLSDPKSRNQPDLYAPSQADTEALGFCTGILSAMVVSCSTNQTQFAECGATAVRLAMLIGGLVDAQDAQDDHGESRSLATVWKSHQSALDLTRILQRFPEAYISVCYDENRASVTTSQKTVPALEQQLKAAGITVVEIGLWGRFHCQCYRDDLESLLNFCDSQPAFKFPDASSLVLPTRSNSGGDFITQGKLHRVALRAILLEQSEWYQTFTAVQSSRLNKKDSCVVSFGPERCIPPSLVRGLSSQILHFEDLHRTALGDPDNAVNPESPLNYPRASSGDDIA…
Dermatocarpon miniatum	D_miniatum_TBG_2326_11-2_FUN-08333	cl_11-2_FUN-08333	VII	-	MVAPLLRSAAGTTILLFGPQVLDFNEESASQLRSTLLNTPGFRWVLDTIAELPGYWDTLLETVPSLRHFPGAKLLEDLNNWLRTGKFRQTSSRLPNILLTPLVIIIHLAQYLKFLGLIQPDSPERHNSYASSGQHTETLGLCSGLLSAAAVSCSADQAEFQHYGAVAVRLAMLIGALVDARDISTDPQGGSSSFSVAWNSPETGAEMTELLKNFPEGILQAYISVLSDKKRATVTTSKSTAPSLRQQLNGAGVIVADVGIRGSFHCQSHHDDVELLIKFCDSHSAFQFLDASELALPTRSNTGADYIKSGKLHHVVLRSMLTEQSNWYQAFTSLQSSTLTHDESLVVCFGPERCIPSSLMRQLGPRFIQVADLDLFSANLFDPEPPSKYKKDVSDDAIA…
Dermatocarpon miniatum	D_miniatum_TBG_2331_6-1_FUN-04966	cl_6-1_FUN-04966	VII	-	MIAPLLRSAAGTKILLFGPQILDFNEESASQLRSTLLNTPGFRWVLDTIAELPGYWNTLLETVPSLRHFPGAKLLEDLNNWLRTGKFTQASSRLPNILLTPLVIIIHLAQYLKFLGLIQPDSPERHNSYASSAQDTETLGLCSGLLSAAAVSCSADQAEFQHYGAVAVRLAMLIGALVDAHDISSDLQGGSTSFSVAWNSPETGAEMTELLKSFPEGILQAYISVLSDKKRATVTTSKSTASSLRQQLNGAGVIVADVGIRGSFHCQCHHDDVELLIKFCDSHSAFQFLDASELALPTRSNTGGDYISSGKLHHVVLRSMLTEQSNWYQAFTSLQSSTLTHDESLVVCFGPERCIPSSLMRQLGPRFIQVADLDLFSAKLLDPEPPLMYKKDVSDNAIA…
Cladonia uncialis	Cladonia_uncialis_groupVII	NA	VII	-	MTRDRNIVLLFGPQALSFQEDSFHLLKSDILSDAENRWILDVIAQLPTYLKTFSEKFPKIQVVLGVKLLEGLNDWINGGKIPPASSHLPNVILSPLIVLSQLTQYSKYLKLAHGGGQNLYGSHSQQTEIVGFCTGLLSALAVSSAGNQAQFQQYGAVAVRLAALIGALVDAQDALGEHGESKSLATVWDPSQTKTEMTRIMQQFPEAYISVSYDENRATVTTSASTASSLQQQLRAAGVIATEVGLHGRFHCESYRDDVESLISFCDRLPELQFPEASELILPTRSSSKGDLITQGKLHHIALWSILVEQSRWHQTFAAVHSSRLKDKEGLLITFGLERCVPPSFMKFLSSQVIHMTNLEEVKSRLSIDTLKPRTSPELPHGYSENDIAVVGMSCKVAG…
Cladonia borealis	Cladonia_borealis_groupVII	NA	VII	-	MDERLGRLNASPLVLLFGPLALSFDKAAFNQLREAVLLNGDYRWILETIAEFPHYWRDISTALPSLQARPGLKQLEDLRQAFLTGQPLETPYPLPNTLLMPLVVISHLMQYVEFLKCSKPDRDEHIDLFAVSKRDRETLGLCTGILSAIAVSSTNSKEQFLTYGAAAVRLSILIGMVVDAREATSEAERFQSLSAAWITVKSVEGLLHVLNDFPEAYISVHYDENRATVTTPTSTVSALQQRLRASGIITTEIGLYGRFHADCYRTDLGSLLEYCDSHPEFQFPHASALVMPTRSNNGGELITNGTLHHHALQSILIEPPLWYNAFTTMCSSSLSNNDALLVSFGHERCVPPSLVGGLGHQVIHLADFDLTSTRYTISQRNWPSNLDENIAVIGMSCKV…
Pseudevernia furfuracea	Pfur_cl_12-3	NA	VII	-	MTHQPEGVPDGSTILLFGPQALSFQEDTFHHLKSVVLNDAGNRWILDVLAELPLLFKTFSKKFPKLESISGAQLLEDLNDWFKTAKAPSASLHLPNILLSPLVVLTQLTQYSKYLTLAHPEPGHGKDSYASHNQKTETVGFCTGMLSALAVSSAGSQAQFQRYGSVAVRLAALIGAIVDAQEVEDGVSKSFATAWNSSEKRMEMARILQQFPGAYVSVCYDETRATVTACASTASLLQQRLRAAGITATEVGLHGRFHCECYRDDIESLISFCDTVPELQFPEASGLVLPTRLNSGGDFITQGKLHHIALRSILVEQSLWYQSFGAVHSSRLIDKGSLLVCFGLERCVPPLLVRGLGPQLIHMANLEEAKSRLSVEALKLGTSLKHPRGSSENEVAVIG…
Cladonia metacorallifera	Cladonia_metacorallifera_groupVII	NA	VII	-	MDERLGCLNARPLVLLFGPLALSFDKAAFNQIREAILLNGDYRWILETIAEFPHYWKDISTALPSLQARPGLKLLEDLRQAFLTGQPLETPYPLPNTLLMPLVVISHLMQYVEFLKCSEPDRDEHIDPFAVSKRDKETLGLCTGILSAIAVSSTNSKEAFLTYGAAAVRLSILIGMVVDSREATSEAERFQSLSAAWITVKSDEGLLHVLNDFPEAYISVHYDEHRATVTTPASTVSALQQRLRASGIITTEIGLYGRFHADCYRTELGSLLEFCDRHPEFQFPHASALVMPTRSNNGGALITNGTLHHHALQSILIEPPLWYNTFTTMCSSILSNNDALLFSFGHERCVPPSLVGGLGNQIIHLADFDLTSTRCKISQRDWRSNPDENIAVIGMSCKV…
Stereocaulon alpinum	Stereocaulon_alpinum_PKS24	NA	VIII	PKS24	MTTTQPVMTSSHRVILFGGQGSSSLFSAATAHRIEDDVQRCAAGALLLSKCHAAFLEDCFSLDVESRRSIDINVADFHDRRAFLIPKQSLHANPIIQATTICLYQLLHYLVEVDRSGLNPKDLTDQILETTGICSGLLPATVVAASKNVESFILFGVAAFRLAFWIAFRSVRYGRVVVPTARMGKPWSLVVIGLSRSELEERLEKLEEQGTRTAIRISAISSPTIVSITGPNSDLGALQDWLGPAISTRFADINTWYHGGDQLQTVLEEVMHDLEERKIAFPAIPDLQVPMRSSYDGTISSEHTSNGPGLARWVVQQMLISPVDWLKTSSGMMTALSRVIEGQNSASPQIISLGPSSESLFINLKNHSLSHRLEYRDLSIFKAGQPITNNQIQQDGIAI…
Cladonia borealis	Cladonia_borealis_PKS24	NA	VIII	PKS24	MTNKAQVVLFGGQGSSNVFSATTSHRAVDDARQSSAGALFISRCHVAFLEDCLSIDVKLRNSINLNLADFHDPKDLLTPQQSLHANPIIQATTLCLYQLLHYLAEIDPLDLNLTALTSQVLETTGICSGLLSAAVVATSDDIMTFISHGVAAFRLAFWTAFRSARHSSAVEGVPETPTQWSLVVMGLSCDELEKKMELFQRQEYRPAIKISAISSPTVASITGPNSDLRVLQDWLGSAIPTRYADIYAWYHGGEQLESVLENVLDDLEKHKIPFPTFYDLRAPLRSSSDGVLFDRDTASSKGLARWVVQQMLINPVDWPKTSLGIAAALSRVIEGQEGSGPQIVSFGPSSESLFINLKAHSLSHRLEYQDLSTFKASQATSSHHSQDDIAIVGMGIHFP…
Cladonia macilenta	Cladonia_macilenta_PKS24	NA	VIII	PKS24	MTNKARVVLFGGQGSSHIFSAAASHCAVDDARQSTAGALFISRCHAAFLEDCLSIDIKLRNTINLNLADFHDPKDLLTPQQSLHANPIIQATTLCLYQLLHYLATLDRLDLNPTDLTSQVLETTGICSGLLSAAVVATSDDITKFICHGVAAFRLAFWTALRSVRHCSAIEGVPETPTQWSLIVMGLSCDELEMKMEMFQRQECRPAIKVSAISSPTVLSITGPNSDLRVLQDWLGPAISTRYAEIYAWYHGGKQLESVLEDVLDDLEKHKISFPTSHDLRAPLRSSSDGVLFDKDTSSSKGLARWVVQQMLINSVDWPKTSSGIAAALSRVIEGQEGSGPQIVSFGPSSESLFINLKAHSLSHKLQYQDLSIFKASQATSSHHSQDDIAIVGMGIHYP…
Cladonia metacorallifera	Cladonia_metacorallifera_PKS24	NA	VIII	PKS24	MTNKARIVLFGGQGSSHIFSATASHRAVDDARQSTAGALFISRCHAAFLEDCLSIDIKLRNTINLNLADFHDSKDLLTPQQSLHANPIIQATTICLYQLLHYLAELDRLDLNPTDLTSQVLETTGICSGLLSAAVVATSNDITKFICHGVAAFRLAFWTAFRSARHCSAIEGVPETPTQWSLIVMGLSRDELEKKMEMFQRQECRPAIKVSAISSPTVLSITGPNSDLRVLQDWLGPAISTRYAEIYAWYHGGKQLESVLENVLDDLEKHKISFPTFHDLRAPLRSSGDGVLFDKDTSSSKGLARWHRRCSVPQSLFINLKAHSLSHRLQYQDLSIFKASQATSSHHSQEDIAIVGMGIHYPKGHGEDELWDTLSRGLNGVTEVPNSRFEIARYRAAGD…
Cladonia uncialis	Cladonia_uncialis_PKS25	NA	VIII	PKS25	MTDTAEMSRVFTFAGLGSNSLFSEQVLALAMEDLSTLEARVLLEACHGIFKTAFAFANGKDTFSANIDLEDFMTPESLIQPPAHYRKNSIIQHVYLYLAQLLRYMRFSKDSHSKVLGLAGFCAGLLPSAVIATTRTTTELLSRGQDFFYVALYLGIRSEGYKQAMIRNEACSPTLPWSVIVDGLSAQQAQELLHEHTRQAPESYIYVSAINSSSCVTLSGRGDHLDRFSRQGLPSRCKVRPTNVYCLYHDRRHLSIVREEVLGDLRHNESLFSSPLQLVSPLFSGIDGKPINFGKHVTFGELCETVLEMILLEPVDWVSMEENILTGVRKSVEATESPHEIVNFGPGYGMSRTKHALPDRVKVIDATTKPKIASHTGPELPSSDTIAIVGMGLDLPGAS…
Cladonia macilenta	Cladonia_macilenta_PKS25	NA	VIII	PKS25	MTDTTEMRRIVTFAGLGSNCMFSEHVLALAMEDSSTLEARLLLEACHSIFKTAFATANLKEIFSANIDLEDFMTPESLIQPPARYRRNSIIQHVYLYLAQLLRYMRFSKDSHSKVLGLAGFCAGLLPSAVIATTRTTTELLSRGQDFFYVALYLGIRSEGYKQAMIRNEPCSPTLPWSVIVEGLSAQQAQELLQEHTRQVPESYIYVSAINSSNCVTLSGRGDHLDRFSRQGLPSRCKARATKVYCLYHDRRHLSMVREEVLGDLRHNESLFSSPLQLVNPLFSGIDGKPIKFGKLVTFGDFCETLLEMILLEPVNWVAMEDNILTSVRKSVEATESPHEIMNFGPGYGMSRANVTLSDHVKVLDATVNPNIASHTGPELPPSDAIAIVGMGLDLPGAP…
Cladonia metacorallifera	Cladonia_metacorallifera_PKS25	NA	VIII	PKS25	MTDTTEMRRIVTFAGLGSNCMFSEHVLALAIEDSSTLEARLLLEACHGVFKTVLATANLKETFSANIDLEDFMTPKSLIQPPARYRRNSIIQHVYLYLAQLLRYMRFSKDSHSKVLGLAGFCAGLLPSAVIATSRTTTELLSRGQDFFYVALYLGIRSEGYKQAMIRNEPCSPTLPWSVVVEGLSAQQAQELLQEHTKQASESYIYVSAINSSSCVTLSGRGDHLDRFSRQGLPSRCKVRATKVYCLYHDRRHLSMVREEVLGDLRHNERLFSSPLQLVSPLFSGIDGKPIKFGKLVTFGDFCETLLEMILLEPVDWVAMEDNILTSVRKSVEATESPHEIMNFGPGYGMSRTKLTLSDHVKVLDATVNPNIASHTGPELPPSDAIAIVGMGLDLPGAS…
Cladonia rangiferina	Cladonia_rangiferina_PKS26	NA	VIII	PKS26	MSRLPVFAGLGSEILFSSSVVDQAAKDADSPEARLLLKACFQVFVEELDSATGRSCGVDVEDFPTAESLLRPSTNYHHNTAIQHAFICLMQLLRYLSVEGSITSKLLGASGFCAGLLPAVAAATSKTSLEYLSRAQDCFRVAFKIGIASEQSRGPHSKADGELPWSLIVDKLSEEEAKSIISEASSAVYVSARNTENCVSLSGEGAALRQFVDTRLPQRCRIRSTNVFTLYHNSHALSEISARVFQEIKEGGFSFPDGSELVCPIFHTHDGSRITSAESSSSDQLLKRVLEMIFLESVDWVAVQDEILKSGSEALAAGVSSVQVQNFGPGYGALVYRKDLPKGMQVVDVAVSKASTQKWAKDDIAIVGAGLDVPGAQMDYNVLWENIMNGINTCSEIPA…
Cladonia uncialis	Cladonia_uncialis_PKS26	NA	VIII	PKS26	MSRLPVFAGLGSETVFSSSVVDQAVKDADNPEAQLLIKACFQIFVEELDSASGRSCGVDEKDFPTAESLLRPSTYYHHNAAIQHAFICLIQLLRYLSVEGSITSKLLGASGFCAGLLPAVAVATSKSSLEYLSRAQDCFRVAFKIGIASEQSRGPHANADGELPWSLIVDKLSEEEAKRIISEVCTSYSLPKYSPNRSFQASSPVYVSARNTENCVSLSGEGATLRQFVDTKLPQRCRTRSTNIFTLYHNSHALSEISARVFQEIKEGGFSFPDASELVCPIFHTHDGSQVTSAESSSSDQLLKRVLEMIFLESVDWVAVQDEILKSGREALAAGVPSVRVQNFGPGYGALVYRKDLPKGMQVVDVAVSKTSTQKWAKDDIAIVGAGLDVPGAQMDYNI…
